# Supplementary material for: DNA-based copy number analysis confirms genomic evolution of PDX models
Source: NPJ Precis Oncol. 2022 Apr 28;6:30. doi: 10.1038/s41698-022-00268-6 (PMC9050710; doi:10.1038/s41698-022-00268-6)
Supplement: Supplementary file 3 — Supplementary Table 2 [file 41698_2022_268_MOESM3_ESM.xlsx]

## Sheet: PT_PDX
cohort	sample1_ID	sample2_ID	sample1_passage	sample2_passage	discordance_value_figS2
europdx_wgs_brca	BC126_PT_WGS	BC126_P1_WGS	pt	1	0
europdx_wgs_brca	BC127_PT_WGS	BC127_P1_WGS	pt	1	0.142961
europdx_wgs_brca	BC162_PT_WGS	BC162_P1_WGS	pt	1	0.149836
europdx_wgs_brca	BC201_PT_WGS	BC201_P1_WGS	pt	1	0.313525
europdx_wgs_brca	BC227_PT_WGS	BC227_P0_WGS	pt	0	0.0804388
europdx_wgs_brca	BC230_PT_WGS	BC230_P2_WGS	pt	2	0.090412
europdx_wgs_brca	BC239_PT_WGS	BC239_P1_WGS	pt	1	0.000729927
europdx_wgs_brca	BC241_PT_WGS	BC241_P1_WGS	pt	1	0.203427
europdx_wgs_brca	BC250_PT_WGS	BC250_P1_WGS	pt	1	0.107782
europdx_wgs_brca	BC256_PT_WGS	BC256_P1_WGS	pt	1	0.377737
europdx_wgs_brca	BC274_PT_WGS	BC274_P1_WGS	pt	1	0.0357664
europdx_wgs_brca	BC283_PT_WGS	BC283_P1_WGS	pt	1	0.520628
europdx_wgs_brca	BC288_PT_WGS	BC288_P1_WGS	pt	1	0.00619308
europdx_wgs_brca	BC291_PT_WGS	BC291_P0_WGS	pt	0	0.0178832
europdx_wgs_brca	BC291A_PT_WGS	BC291A_P1_WGS	pt	1	0.147595
europdx_wgs_brca	BC297_PT_WGS	BC297_P1_WGS	pt	1	0.34269
europdx_wgs_brca	BC302_PT_WGS	BC302_P1_WGS	pt	1	0.100546
europdx_wgs_brca	BC325_PT_WGS	BC325_P1_WGS	pt	1	0.10365
europdx_wgs_brca	BC326_PT_WGS	BC326_P1_WGS	pt	1	0.0317402
europdx_wgs_brca	BC332_PT_WGS	BC332_P1_WGS	pt	1	0.0896828
europdx_wgs_brca	BC336_PT_WGS	BC336_P1_WGS	pt	1	0.0834548
europdx_wgs_brca	BC343_PT_WGS	BC343_P1_WGS	pt	1	0.252098
europdx_wgs_brca	BC408_PT_WGS	BC408_P0_WGS	pt	0	0.0463504
europdx_wgs_brca	BC426_PT_WGS	BC426_P1_WGS	pt	1	0.00619759
europdx_wgs_brca	BC430_PT_WGS	BC430_P0_WGS	pt	0	0.0470288
europdx_wgs_brca	BC453_PT_WGS	BC453_P1_WGS	pt	1	0.0251549
europdx_wgs_brca	BC457_PT_WGS	BC457_P1_WGS	pt	1	0.00327869
europdx_wgs_brca	BC464_PT_WGS	BC464_P1_WGS	pt	1	0.448377
europdx_wgs_brca	BC474_PT_WGS	BC474_P0_WGS	pt	0	0.298578
europdx_wgs_brca	BC509_PT_WGS	BC509_P1_WGS	pt	1	0.0113221
europdx_wgs_brca	BC513_PT_WGS	BC513_P1_WGS	pt	1	0.0470288
europdx_wgs_brca	BC519_PT_WGS	BC519_P1_WGS	pt	1	0.00473934
europdx_wgs_brca	BC531_PT_WGS	BC531_P1_WGS	pt	1	0.0474279
europdx_wgs_brca	BC666_PT_WGS	BC666_P1_WGS	pt	1	0.0623632
europdx_wgs_brca	BC701_PT_WGS	BC701_P1_WGS	pt	1	0.116058
europdx_wgs_brca	BC715_PT_WGS	BC715_P1_WGS	pt	1	0.400292
europdx_wgs_brca	BC794_PT_WGS	BC794_P1_WGS	pt	1	0.0222384
europdx_wgs_brca	BC801_PT_WGS	BC801_P1_WGS	pt	1	0.40992
europdx_wgs_brca	BC878_PT_WGS	BC878_P0_WGS	pt	0	0.140511
europdx_wgs_brca	BC899_PT_WGS	BC899_P1_WGS	pt	1	0.280394
europdx_wgs_brca	BC989_PT_WGS	BC989_P1_WGS	pt	1	0.275611
europdx_wgs_brca	BC1006_PT_WGS	BC1006_P1_WGS	pt	1	0.559563
europdx_wgs_brca	BC126_PT_WGS	BC126_P5_WGS	pt	5	0.00109369
europdx_wgs_brca	BC127_PT_WGS	BC127_P5_WGS	pt	5	0.211812
europdx_wgs_brca	BC162_PT_WGS	BC162_P5_WGS	pt	5	0.161137
europdx_wgs_brca	BC201_PT_WGS	BC201_P5_WGS	pt	5	0.318265
europdx_wgs_brca	BC227_PT_WGS	BC227_P6_WGS	pt	6	0.198903
europdx_wgs_brca	BC230_PT_WGS	BC230_P6_WGS	pt	6	0.0889537
europdx_wgs_brca	BC239_PT_WGS	BC239_P5_WGS	pt	5	0.0518248
europdx_wgs_brca	BC241_PT_WGS	BC241_P5_WGS	pt	5	0.392636
europdx_wgs_brca	BC250_PT_WGS	BC250_P4_WGS	pt	4	0.117239
europdx_wgs_brca	BC256_PT_WGS	BC256_P5_WGS	pt	5	0.472111
europdx_wgs_brca	BC274_PT_WGS	BC274_P5_WGS	pt	5	0.0353756
europdx_wgs_brca	BC283_PT_WGS	BC283_P5_WGS	pt	5	0.518262
europdx_wgs_brca	BC288_PT_WGS	BC288_P5_WGS	pt	5	0.0601093
europdx_wgs_brca	BC291_PT_WGS	BC291_P5_WGS	pt	5	0.0703866
europdx_wgs_brca	BC291A_PT_WGS	BC291A_P7_WGS	pt	7	0.398905
europdx_wgs_brca	BC297_PT_WGS	BC297_P6_WGS	pt	6	0.363835
europdx_wgs_brca	BC302_PT_WGS	BC302_P5_WGS	pt	5	0.0983607
europdx_wgs_brca	BC325_PT_WGS	BC325_P5_WGS	pt	5	0.130609
europdx_wgs_brca	BC326_PT_WGS	BC326_P7_WGS	pt	7	0.155531
europdx_wgs_brca	BC332_PT_WGS	BC332_P5_WGS	pt	5	0.0896175
europdx_wgs_brca	BC336_PT_WGS	BC336_P5_WGS	pt	5	0.208531
europdx_wgs_brca	BC343_PT_WGS	BC343_P5_WGS	pt	5	0.258218
europdx_wgs_brca	BC408_PT_WGS	BC408_P6_WGS	pt	6	0.574918
europdx_wgs_brca	BC426_PT_WGS	BC426_P5_WGS	pt	5	0.0992701
europdx_wgs_brca	BC430_PT_WGS	BC430_P5_WGS	pt	5	0.347794
europdx_wgs_brca	BC453_PT_WGS	BC453_P4_WGS	pt	4	0.0251549
europdx_wgs_brca	BC457_PT_WGS	BC457_P5_WGS	pt	5	0.0255009
europdx_wgs_brca	BC464_PT_WGS	BC464_P9_WGS	pt	9	0.48413
europdx_wgs_brca	BC474_PT_WGS	BC474_P7_WGS	pt	7	0.349507
europdx_wgs_brca	BC509_PT_WGS	BC509_P5_WGS	pt	5	0.057383
europdx_wgs_brca	BC513_PT_WGS	BC513_P7_WGS	pt	7	0.0495808
europdx_wgs_brca	BC519_PT_WGS	BC519_P5_WGS	pt	5	0.0569135
europdx_wgs_brca	BC531_PT_WGS	BC531_P5_WGS	pt	5	0.369843
europdx_wgs_brca	BC666_PT_WGS	BC666_P5_WGS	pt	5	0.103939
europdx_wgs_brca	BC701_PT_WGS	BC701_P5_WGS	pt	5	0.158394
europdx_wgs_brca	BC715_PT_WGS	BC715_P5_WGS	pt	5	0.381334
europdx_wgs_brca	BC794_PT_WGS	BC794_P5_WGS	pt	5	0.0670798
europdx_wgs_brca	BC801_PT_WGS	BC801_P5_WGS	pt	5	0.113786
europdx_wgs_brca	BC878_PT_WGS	BC878_P5_WGS	pt	5	0.137176
europdx_wgs_brca	BC899_PT_WGS	BC899_P5_WGS	pt	5	0.0306681
europdx_wgs_brca	BC989_PT_WGS	BC989_P5_WGS	pt	5	0.23879
europdx_wgs_brca	BC1006_PT_WGS	BC1006_P5_WGS	pt	5	0.567942
europdx_wgs_crc	CRC1_PT_WGS	CRC1_P0_WGS	pt	0	0.0429907
europdx_wgs_crc	CRC2_PT_WGS	CRC2_P1_WGS	pt	1	0
europdx_wgs_crc	CRC3_PT_WGS	CRC3_P1_WGS	pt	1	0.000747664
europdx_wgs_crc	CRC5_PT_WGS	CRC5_P1_WGS	pt	1	0.00149533
europdx_wgs_crc	CRC7_PT_WGS	CRC7_P1_WGS	pt	1	0.186542
europdx_wgs_crc	CRC8_PT_WGS	CRC8_P1_WGS	pt	1	0.00560748
europdx_wgs_crc	CRC9_PT_WGS	CRC9_P1_WGS	pt	1	0
europdx_wgs_crc	CRC10_PT_WGS	CRC10_P0_WGS	pt	0	0.00224299
europdx_wgs_crc	CRC13_PT_WGS	CRC13_P1_WGS	pt	1	0.0119626
europdx_wgs_crc	CRC14_PT_WGS	CRC14_P1_WGS	pt	1	0.0123457
europdx_wgs_crc	CRC15_PT_WGS	CRC15_P1_WGS	pt	1	0.0672897
europdx_wgs_crc	CRC16_PT_WGS	CRC16_P1_WGS	pt	1	0.0930841
europdx_wgs_crc	CRC17_PT_WGS	CRC17_P1_WGS	pt	1	0.00224299
europdx_wgs_crc	CRC20_PT_WGS	CRC20_P1_WGS	pt	1	0.00224299
europdx_wgs_crc	CRC21_PT_WGS	CRC21_P1_WGS	pt	1	0.0482243
europdx_wgs_crc	CRC22_PT_WGS	CRC22_P1_WGS	pt	1	0.04
europdx_wgs_crc	CRC23_PT_WGS	CRC23_P1_WGS	pt	1	0.146916
europdx_wgs_crc	CRC24_PT_WGS	CRC24_P1_WGS	pt	1	0
europdx_wgs_crc	CRC25_PT_WGS	CRC25_P1_WGS	pt	1	0.0426328
europdx_wgs_crc	CRC27_PT_WGS	CRC27_P1_WGS	pt	1	0.0788785
europdx_wgs_crc	CRC28_PT_WGS	CRC28_P1_WGS	pt	1	0.0403738
europdx_wgs_crc	CRC29_PT_WGS	CRC29_P1_WGS	pt	1	0.0100935
europdx_wgs_crc	CRC30_PT_WGS	CRC30_P1_WGS	pt	1	0.0781308
europdx_wgs_crc	CRC32_PT_WGS	CRC32_P1_WGS	pt	1	0.00411215
europdx_wgs_crc	CRC33_PT_WGS	CRC33_P1_WGS	pt	1	0.00299065
europdx_wgs_crc	CRC34_PT_WGS	CRC34_P0_WGS	pt	0	0.0302804
europdx_wgs_crc	CRC36_PT_WGS	CRC36_P0_WGS	pt	0	0.0403738
europdx_wgs_crc	CRC37_PT_WGS	CRC37_P1_WGS	pt	1	0
europdx_wgs_crc	CRC38_PT_WGS	CRC38_P1_WGS	pt	1	0.196262
europdx_wgs_crc	CRC39_PT_WGS	CRC39_P1_WGS	pt	1	0.139813
europdx_wgs_crc	CRC40_PT_WGS	CRC40_P0_WGS	pt	0	0.000747664
europdx_wgs_crc	CRC41_PT_WGS	CRC41_P1_WGS	pt	1	0.16
europdx_wgs_crc	CRC42_PT_WGS	CRC42_P1_WGS	pt	1	0.033271
europdx_wgs_crc	CRC43_PT_WGS	CRC43_P1_WGS	pt	1	0.250467
europdx_wgs_crc	CRC44_PT_WGS	CRC44_P1_WGS	pt	1	0.0011215
europdx_wgs_crc	CRC46_PT_WGS	CRC46_P1_WGS	pt	1	0.294579
europdx_wgs_crc	CRC47_PT_WGS	CRC47_P1_WGS	pt	1	0.189533
europdx_wgs_crc	CRC48_PT_WGS	CRC48_P1_WGS	pt	1	0.00149533
europdx_wgs_crc	CRC49_PT_WGS	CRC49_P1_WGS	pt	1	0.287477
europdx_wgs_crc	CRC50_PT_WGS	CRC50_P0_WGS	pt	0	0.17757
europdx_wgs_crc	CRC51_PT_WGS	CRC51_P1_WGS	pt	1	0.101682
europdx_wgs_crc	CRC52_PT_WGS	CRC52_P1_WGS	pt	1	0.0366355
europdx_wgs_crc	CRC53_PT_WGS	CRC53_P1_WGS	pt	1	0.0183178
europdx_wgs_crc	CRC56_PT_WGS	CRC56_P1_WGS	pt	1	0.148411
europdx_wgs_crc	CRC57_PT_WGS	CRC57_P1_WGS	pt	1	0.0119626
europdx_wgs_crc	CRC58_PT_WGS	CRC58_P1_WGS	pt	1	0.497944
europdx_wgs_crc	CRC59_PT_WGS	CRC59_P1_WGS	pt	1	0.126729
europdx_wgs_crc	CRC60_PT_WGS	CRC60_P1_WGS	pt	1	0
europdx_wgs_crc	CRC61_PT_WGS	CRC61_P1_WGS	pt	1	0.176449
europdx_wgs_crc	CRC62_PT_WGS	CRC62_P1_WGS	pt	1	0.162617
europdx_wgs_crc	CRC63_PT_WGS	CRC63_P1_WGS	pt	1	0.122617
europdx_wgs_crc	CRC64_PT_WGS	CRC64_P0_WGS	pt	0	0.0209346
europdx_wgs_crc	CRC65_PT_WGS	CRC65_P0_WGS	pt	0	0.0130841
europdx_wgs_crc	CRC66_PT_WGS	CRC66_P1_WGS	pt	1	0
europdx_wgs_crc	CRC68_PT_WGS	CRC68_P1_WGS	pt	1	0.0224467
europdx_wgs_crc	CRC69_PT_WGS	CRC69_P1_WGS	pt	1	0.0186916
europdx_wgs_crc	CRC70_PT_WGS	CRC70_P1_WGS	pt	1	0.237757
europdx_wgs_crc	CRC71_PT_WGS	CRC71_P1_WGS	pt	1	0.362617
europdx_wgs_crc	CRC72_PT_WGS	CRC72_P1_WGS	pt	1	0.0194538
europdx_wgs_crc	CRC74_PT_WGS	CRC74_P1_WGS	pt	1	0.0321495
europdx_wgs_crc	CRC77_PT_WGS	CRC77_P0_WGS	pt	0	0.102056
europdx_wgs_crc	CRC78_PT_WGS	CRC78_P1_WGS	pt	1	0.00598578
europdx_wgs_crc	CRC79_PT_WGS	CRC79_P1_WGS	pt	1	0.0186916
europdx_wgs_crc	CRC80_PT_WGS	CRC80_P1_WGS	pt	1	0.0194393
europdx_wgs_crc	CRC81_PT_WGS	CRC81_P1_WGS	pt	1	0.276262
europdx_wgs_crc	CRC82_PT_WGS	CRC82_P1_WGS	pt	1	0.0168224
europdx_wgs_crc	CRC83_PT_WGS	CRC83_P0_WGS	pt	0	0.0321495
europdx_wgs_crc	CRC85_PT_WGS	CRC85_P0_WGS	pt	0	0.0463551
europdx_wgs_crc	CRC86_PT_WGS	CRC86_P1_WGS	pt	1	0.34243
europdx_wgs_crc	CRC87_PT_WGS	CRC87_P1_WGS	pt	1	0.0957009
europdx_wgs_crc	CRC88_PT_WGS	CRC88_P0_WGS	pt	0	0.00186916
europdx_wgs_crc	CRC89_PT_WGS	CRC89_P0_WGS	pt	0	0.0571963
europdx_wgs_crc	CRC90_PT_WGS	CRC90_P0_WGS	pt	0	0.0897196
europdx_wgs_crc	CRC91_PT_WGS	CRC91_P1_WGS	pt	1	0.118879
europdx_wgs_crc	CRC92_PT_WGS	CRC92_P1_WGS	pt	1	0.114393
europdx_wgs_crc	CRC93_PT_WGS	CRC93_P1_WGS	pt	1	0.486729
europdx_wgs_crc	CRC94_PT_WGS	CRC94_P1_WGS	pt	1	0.168972
europdx_wgs_crc	CRC95_PT_WGS	CRC95_P1_WGS	pt	1	0.372336
europdx_wgs_crc	CRC96_PT_WGS	CRC96_P1_WGS	pt	1	0.0011215
europdx_wgs_crc	CRC97_PT_WGS	CRC97_P1_WGS	pt	1	0.241121
europdx_wgs_crc	CRC98_PT_WGS	CRC98_P0_WGS	pt	0	0.367477
europdx_wgs_crc	CRC99_PT_WGS	CRC99_P0_WGS	pt	0	0.173084
europdx_wgs_crc	CRC100_PT_WGS	CRC100_P0_WGS	pt	0	0.000373972
europdx_wgs_crc	CRC1_PT_WGS	CRC1_P3_WGS	pt	3	0.0183178
europdx_wgs_crc	CRC2_PT_WGS	CRC2_P6_WGS	pt	6	0
europdx_wgs_crc	CRC3_PT_WGS	CRC3_P5_WGS	pt	5	0.00672897
europdx_wgs_crc	CRC5_PT_WGS	CRC5_P5_WGS	pt	5	0.000747664
europdx_wgs_crc	CRC7_PT_WGS	CRC7_P6_WGS	pt	6	0.250841
europdx_wgs_crc	CRC8_PT_WGS	CRC8_P6_WGS	pt	6	0.0231776
europdx_wgs_crc	CRC9_PT_WGS	CRC9_P4_WGS	pt	4	0.0280374
europdx_wgs_crc	CRC10_PT_WGS	CRC10_P3_WGS	pt	3	0.696075
europdx_wgs_crc	CRC11_PT_WGS	CRC11_P6_WGS	pt	6	0.0904673
europdx_wgs_crc	CRC13_PT_WGS	CRC13_P4_WGS	pt	4	0.0841751
europdx_wgs_crc	CRC14_PT_WGS	CRC14_P6_WGS	pt	6	0.0142056
europdx_wgs_crc	CRC15_PT_WGS	CRC15_P4_WGS	pt	4	0.191028
europdx_wgs_crc	CRC16_PT_WGS	CRC16_P6_WGS	pt	6	0.158879
europdx_wgs_crc	CRC17_PT_WGS	CRC17_P6_WGS	pt	6	0.00336449
europdx_wgs_crc	CRC20_PT_WGS	CRC20_P5_WGS	pt	5	0.00672897
europdx_wgs_crc	CRC21_PT_WGS	CRC21_P6_WGS	pt	6	0.0699065
europdx_wgs_crc	CRC22_PT_WGS	CRC22_P5_WGS	pt	5	0.088972
europdx_wgs_crc	CRC23_PT_WGS	CRC23_P6_WGS	pt	6	0.183551
europdx_wgs_crc	CRC24_PT_WGS	CRC24_P6_WGS	pt	6	0.0272897
europdx_wgs_crc	CRC25_PT_WGS	CRC25_P6_WGS	pt	6	0.0803738
europdx_wgs_crc	CRC27_PT_WGS	CRC27_P6_WGS	pt	6	0.0280374
europdx_wgs_crc	CRC28_PT_WGS	CRC28_P6_WGS	pt	6	0.0280374
europdx_wgs_crc	CRC29_PT_WGS	CRC29_P5_WGS	pt	5	0.0471028
europdx_wgs_crc	CRC30_PT_WGS	CRC30_P4_WGS	pt	4	0.0142056
europdx_wgs_crc	CRC32_PT_WGS	CRC32_P6_WGS	pt	6	0.0183178
europdx_wgs_crc	CRC33_PT_WGS	CRC33_P5_WGS	pt	5	0.00224299
europdx_wgs_crc	CRC34_PT_WGS	CRC34_P3_WGS	pt	3	0.0557009
europdx_wgs_crc	CRC36_PT_WGS	CRC36_P2_WGS	pt	2	0.0295327
europdx_wgs_crc	CRC37_PT_WGS	CRC37_P5_WGS	pt	5	0.00224299
europdx_wgs_crc	CRC38_PT_WGS	CRC38_P6_WGS	pt	6	0.170841
europdx_wgs_crc	CRC39_PT_WGS	CRC39_P6_WGS	pt	6	0.247103
europdx_wgs_crc	CRC40_PT_WGS	CRC40_P2_WGS	pt	2	0
europdx_wgs_crc	CRC41_PT_WGS	CRC41_P4_WGS	pt	4	0.0336449
europdx_wgs_crc	CRC43_PT_WGS	CRC43_P5_WGS	pt	5	0.269907
europdx_wgs_crc	CRC44_PT_WGS	CRC44_P6_WGS	pt	6	0.0235514
europdx_wgs_crc	CRC46_PT_WGS	CRC46_P6_WGS	pt	6	0.15028
europdx_wgs_crc	CRC47_PT_WGS	CRC47_P5_WGS	pt	5	0.238505
europdx_wgs_crc	CRC48_PT_WGS	CRC48_P6_WGS	pt	6	0.0560748
europdx_wgs_crc	CRC49_PT_WGS	CRC49_P5_WGS	pt	5	0.051215
europdx_wgs_crc	CRC50_PT_WGS	CRC50_P2_WGS	pt	2	0.259065
europdx_wgs_crc	CRC51_PT_WGS	CRC51_P4_WGS	pt	4	0.189978
europdx_wgs_crc	CRC52_PT_WGS	CRC52_P6_WGS	pt	6	0.0485981
europdx_wgs_crc	CRC53_PT_WGS	CRC53_P6_WGS	pt	6	0.0198131
europdx_wgs_crc	CRC54_PT_WGS	CRC54_P6_WGS	pt	6	0.0523364
europdx_wgs_crc	CRC56_PT_WGS	CRC56_P5_WGS	pt	5	0.0691589
europdx_wgs_crc	CRC57_PT_WGS	CRC57_P6_WGS	pt	6	0.000373832
europdx_wgs_crc	CRC58_PT_WGS	CRC58_P6_WGS	pt	6	0.497944
europdx_wgs_crc	CRC59_PT_WGS	CRC59_P4_WGS	pt	4	0.128598
europdx_wgs_crc	CRC60_PT_WGS	CRC60_P4_WGS	pt	4	0
europdx_wgs_crc	CRC61_PT_WGS	CRC61_P6_WGS	pt	6	0.158131
europdx_wgs_crc	CRC62_PT_WGS	CRC62_P6_WGS	pt	6	0.186542
europdx_wgs_crc	CRC63_PT_WGS	CRC63_P6_WGS	pt	6	0.068785
europdx_wgs_crc	CRC64_PT_WGS	CRC64_P4_WGS	pt	4	0.0216822
europdx_wgs_crc	CRC65_PT_WGS	CRC65_P3_WGS	pt	3	0.000373832
europdx_wgs_crc	CRC66_PT_WGS	CRC66_P5_WGS	pt	5	0.0358879
europdx_wgs_crc	CRC68_PT_WGS	CRC68_P6_WGS	pt	6	0.11373
europdx_wgs_crc	CRC69_PT_WGS	CRC69_P6_WGS	pt	6	0.0579439
europdx_wgs_crc	CRC70_PT_WGS	CRC70_P4_WGS	pt	4	0.238505
europdx_wgs_crc	CRC71_PT_WGS	CRC71_P6_WGS	pt	6	0.28785
europdx_wgs_crc	CRC72_PT_WGS	CRC72_P4_WGS	pt	4	0.00561167
europdx_wgs_crc	CRC77_PT_WGS	CRC77_P3_WGS	pt	3	0.109533
europdx_wgs_crc	CRC78_PT_WGS	CRC78_P4_WGS	pt	4	0.0931538
europdx_wgs_crc	CRC79_PT_WGS	CRC79_P4_WGS	pt	4	0.0553271
europdx_wgs_crc	CRC80_PT_WGS	CRC80_P6_WGS	pt	6	0.153645
europdx_wgs_crc	CRC81_PT_WGS	CRC81_P4_WGS	pt	4	0.0145794
europdx_wgs_crc	CRC82_PT_WGS	CRC82_P4_WGS	pt	4	0.0164486
europdx_wgs_crc	CRC83_PT_WGS	CRC83_P3_WGS	pt	3	0.259813
europdx_wgs_crc	CRC84_PT_WGS	CRC84_P3_WGS	pt	3	0.0414953
europdx_wgs_crc	CRC85_PT_WGS	CRC85_P3_WGS	pt	3	0.213832
europdx_wgs_crc	CRC86_PT_WGS	CRC86_P6_WGS	pt	6	0.0265421
europdx_wgs_crc	CRC87_PT_WGS	CRC87_P4_WGS	pt	4	0.28486
europdx_wgs_crc	CRC88_PT_WGS	CRC88_P3_WGS	pt	3	0.00186916
europdx_wgs_crc	CRC89_PT_WGS	CRC89_P3_WGS	pt	3	0.222056
europdx_wgs_crc	CRC90_PT_WGS	CRC90_P3_WGS	pt	3	0.00224299
europdx_wgs_crc	CRC91_PT_WGS	CRC91_P4_WGS	pt	4	0.0545794
europdx_wgs_crc	CRC92_PT_WGS	CRC92_P4_WGS	pt	4	0.118505
europdx_wgs_crc	CRC93_PT_WGS	CRC93_P4_WGS	pt	4	0.485234
europdx_wgs_crc	CRC94_PT_WGS	CRC94_P3_WGS	pt	3	0.0216822
europdx_wgs_crc	CRC95_PT_WGS	CRC95_P4_WGS	pt	4	0.216822
europdx_wgs_crc	CRC96_PT_WGS	CRC96_P4_WGS	pt	4	0.0325234
europdx_wgs_crc	CRC97_PT_WGS	CRC97_P4_WGS	pt	4	0.282617
europdx_wgs_crc	CRC98_PT_WGS	CRC98_P3_WGS	pt	3	0.0504673
europdx_wgs_crc	CRC99_PT_WGS	CRC99_P3_WGS	pt	3	0.244486
europdx_wgs_crc	CRC100_PT_WGS	CRC100_P3_WGS	pt	3	0.000747664
hci_snp_breast	HCI_001_PT_AffySNP	HCI_001_P1_AffySNP	pt	1	0.196409
hci_snp_breast	HCI_002_PT_AffySNP	HCI_002_P0_AffySNP	pt	0	0.00581818
hci_snp_breast	HCI_003_PT_AffySNP	HCI_003_P0_AffySNP	pt	0	0.0984209
hci_snp_breast	HCI_004_PT_AffySNP	HCI_004_P1_AffySNP	pt	1	0.232882
hci_snp_breast	HCI_005_PT_AffySNP	HCI_005_P0_AffySNP	pt	0	0.0182415
hci_snp_breast	HCI_007_PT_AffySNP	HCI_007_P0_AffySNP	pt	0	0.0557174
hci_snp_breast	HCI_009_PT_AffySNP	HCI_009_P1_AffySNP	pt	1	0.124362
hci_snp_breast	HCI_010_PT_AffySNP	HCI_010_P1_AffySNP	pt	1	0.0461595
hci_snp_breast	HCI_011_PT_AffySNP	HCI_011_P0_AffySNP	pt	0	0.0528634
hci_snp_breast	HCI_012_PT_AffySNP	HCI_012_P1_AffySNP	pt	1	0.363204
hci_snp_breast	HCI_001_PT_AffySNP	HCI_001_P4_AffySNP	pt	4	0.352444
hci_snp_breast	HCI_002_PT_AffySNP	HCI_002_P4_AffySNP	pt	4	0.00436681
hci_wes_breast	HCI_023_PT_WES	HCI_023_P0_WES	pt	0	0.343311
hci_wes_breast	HCI_027_PTPN_WES	HCI_027_P0_WES	pt	0	0.0405506
hci_wes_breast	HCI_028_PT_WES	HCI_028_P1_WES	pt	1	0.138743
hci_wes_breast	HCI_030_PT_WES	HCI_030_P1_WES	pt	1	0.177177
hci_wes_breast	HCI_041_PT_WES	HCI_041_P0_WES	pt	0	0.167713
jax_snp_gbm	TM00053_BN199FPT_PT_AffySNP	TM00053_BN199F001P0_P0_AffySNP	pt	0	0.00145402
jax_snp_gbm	TM00054_BN207FPT_PT_AffySNP	TM00054_BN207F005P0_P0_AffySNP	pt	0	0.365062
jax_snp_gbm	TM00057_BN217FPT_PT_AffySNP	TM00057_BN217F007P0_P0_AffySNP	pt	0	0.197014
jax_snp_gbm	TM00058_BN218FPT_PT_AffySNP	TM00058_BN218F002P0_P0_AffySNP	pt	0	0.0691916
jax_snp_gbm	TM00060_BN237FPT_PT_AffySNP	TM00060_BN237F004P0_P0_AffySNP	pt	0	0.00362976
jax_snp_gbm	TM00061_BN243FPT_PT_AffySNP	TM00061_BN243F006P0_P0_AffySNP	pt	0	0.0128205
jax_snp_gbm	TM00062_BN245FPT_PT_AffySNP	TM00062_BN245F005P0_P0_AffySNP	pt	0	0.0915365
jax_snp_gbm	TM00062_BN245FPT_PT_AffySNP	TM00062_BN245F007P0_P0_AffySNP	pt	0	0.10534
jax_snp_gbm	TM01594_TM01594FPT_PT_AffySNP	TM01594_TM01594F062P2_P2_AffySNP	pt	2	0.142078
jax_snu_wes_gastric	G1_PTPN_WES	G1_P0PN_WES	pt	0	0.0938547
jax_snu_wes_gastric	G1_LN2_PTPN_WES	G1_LN2_P0PN_WES	pt	0	0.201934
jax_snu_wes_gastric	G1_LN9_PTPN_WES	G1_LN9_P0PN_WES	pt	0	0.0905365
jax_snu_wes_gastric	G15_PTPN_WES	G15_P0PN_WES	pt	0	0.0428465
jax_snu_wes_gastric	G21_PTPN_WES	G21_P0PN_WES	pt	0	0.415584
jax_snu_wes_gastric	G28_PTPN_WES	G28_P0PN_WES	pt	0	0.129249
jax_snu_wes_gastric	G34_PTPN_WES	G34_P0PN_WES	pt	0	0.0281426
jax_snu_wes_gastric	G37_PTPN_WES	G37_P0PN_WES	pt	0	0.391174
jax_snu_wes_gastric	G38_PTPN_WES	G38_P0PN_WES	pt	0	0.303726
jax_snu_wes_gastric	G46_PTPN_WES	G46_P0PN_WES	pt	0	0.291682
jax_snu_wes_gastric	G59_PTPN_WES	G59_P0PN_WES	pt	0	0.292371
jax_snu_wes_gastric	G65_PTPN_WES	G65_P0PN_WES	pt	0	0.111773
jax_snu_wes_gastric	G90_PTPN_WES	G90_P0PN_WES	pt	0	0.165372
jax_snu_wes_gastric	G93_PTPN_WES	G93_P0PN_WES	pt	0	0.269646
jax_snu_wes_gastric	G99_PTPN_WES	G99_P0PN_WES	pt	0	0.141513
jax_snu_wes_gastric	G100_PTPN_WES	G100_P0PN_WES	pt	0	0.310383
jax_snu_wes_gastric	G103_PTPN_WES	G103_P0PN_WES	pt	0	0.299627
jax_snu_wes_gastric	G112_PTPN_WES	G112_P0PN_WES	pt	0	0.294293
jax_snu_wes_gastric	G114_PTPN_WES	G114_P0PN_WES	pt	0	0.243414
jax_snu_wes_gastric	G119_PTPN_WES	G119_P0PN_WES	pt	0	0.256983
jax_snu_wes_gastric	G119_LN128_PTPN_WES	G119_LN128_P0PN_WES	pt	0	0.244883
jax_snu_wes_gastric	G130_PTPN_WES	G130_P0PN_WES	pt	0	0.120239
jax_snu_wes_gastric	G170_PTPN_WES	G170_P0PN_WES	pt	0	0.384214
jax_snu_wes_gastric	G171_LN1_PTPN_WES	G171_LN1_P0PN_WES	pt	0	0.182495
jax_snu_wes_gastric	G171_LN2_PTPN_WES	G171_LN2_P0PN_WES	pt	0	0.0298619
jax_snu_wes_gastric	G179_PTPN_WES	G179_P0PN_WES	pt	0	0.123884
jax_snu_wes_gastric	G183_PTPN_WES	G183_P0PN_WES	pt	0	0.441558
jax_snu_wes_gastric	G195_PTPN_WES	G195_P0PN_WES	pt	0	0.36689
jax_snu_wes_gastric	G201_PTPN_WES	G201_P0PN_WES	pt	0	0.284704
jax_snu_wes_gastric	G204_PTPN_WES	G204_P0PN_WES	pt	0	0.0188822
jax_snu_wes_gastric	G208_PTPN_WES	G208_P0PN_WES	pt	0	0.193752
jax_snu_wes_gastric	G210_PTPN_WES	G210_P0PN_WES	pt	0	0.149813
jax_snu_wes_gastric	G222_PTPN_WES	G222_P0PN_WES	pt	0	0.201862
mdacc_wes_luad	TC211_PT_WES	TC211_P0_WES	pt	0	0.0334946
mdacc_wes_luad	TC219_PT_WES	TC219_P0_WES	pt	0	0.00705271
mdacc_wes_luad	TC241_PT_WES	TC241_P0_WES	pt	0	0.0765799
mdacc_wes_luad	TC247_PT_WES	TC247_P0_WES	pt	0	0.0838926
mdacc_wes_luad	TC253_PT_WES	TC253_P0_WES	pt	0	0.619136
mdacc_wes_luad	TC255_PT_WES	TC255_P0_WES	pt	0	0.00110906
mdacc_wes_luad	TC286_PT_WES	TC286_P0_WES	pt	0	0.384137
mdacc_wes_luad	TC303_PT_WES	TC303_P0_WES	pt	0	0.187198
mdacc_wes_luad	TC314_PT_WES	TC314_P0_WES	pt	0	0.120741
mdacc_wes_luad	TC316_PT_WES	TC316_P0_WES	pt	0	0.0931264
mdacc_wes_luad	TC371_PT_WES	TC371_P0_WES	pt	0	0.0370096
mdacc_wes_luad	TC386_PT_WES	TC386_P1_WES	pt	1	0.0568738
mdacc_wes_luad	TC402_PT_WES	TC402_P0_WES	pt	0	0.0735131
mdacc_wes_luad	TC423_PT_WES	TC423_P0_WES	pt	0	0.14608
mdacc_wes_luad	TC429_PT_WES	TC429_P0_WES	pt	0	0.133829
mdacc_wes_luad	TC453_PT_WES	TC453_P0_WES	pt	0	0.115684
mdacc_wes_luad	TC494_PT_WES	TC494_P0_WES	pt	0	0.0273973
mdacc_wes_lusc	TC223_PT_WES	TC223_P0_WES	pt	0	0.0452522
mdacc_wes_lusc	TC250_PT_WES	TC250_P0_WES	pt	0	0.0215533
mdacc_wes_lusc	TC258_PT_WES	TC258_P0_WES	pt	0	0.305773
mdacc_wes_lusc	TC290_PT_WES	TC290_P0_WES	pt	0	0.225195
mdacc_wes_lusc	TC318_PT_WES	TC318_P0_WES	pt	0	0.0182495
mdacc_wes_lusc	TC319_PT_WES	TC319_P0_WES	pt	0	0.0540741
mdacc_wes_lusc	TC366_PT_WES	TC366_P1_WES	pt	1	0.0612245
mdacc_wes_lusc	TC383_PT_WES	TC383_P1_WES	pt	1	0.071083
mdacc_wes_lusc	TC393_PT_WES	TC393_P0_WES	pt	0	0.0411111
mdacc_wes_lusc	TC397_PT_WES	TC397_P1_WES	pt	1	0.161661
mdacc_wes_lusc	TC404_PT_WES	TC404_P0_WES	pt	0	0.0783513
mdacc_wes_lusc	TC438_PT_WES	TC438_P1_WES	pt	1	0.142166
mdacc_wes_lusc	TC449_PT_WES	TC449_P0_WES	pt	0	0.0215373
mdacc_wes_otherlung	TC333_PT_WES	TC333_P0_WES	pt	0	0.0356083
mdacc_wes_otherlung	TC524_PT_WES	TC524_P0_WES	pt	0	0.131901
mdacc_wes_otherlung	TC78_PT_WES	TC78_P2_WES	pt	2	0.258052
mdacc_wes_otherlung	TC422_PT_WES	TC422_P0_WES	pt	0	0.0277367
mdacc_wes_otherlung	TC436_PT_WES	TC436_P0_WES	pt	0	0.092159
mdacc_wes_otherlung	TC430_PT_WES	TC430_P0_WES	pt	0	0.339644
pdmr_wes_bladder	146476__266_R__ORIGINATOR_PT_WES	146476__266_R__E19YJ0_P1_WES	pt	1	0.0257655
pdmr_wes_bladder	146476__266_R__ORIGINATOR_PT_WES	146476__266_R__E19YJ1_P1_WES	pt	1	0.0314607
pdmr_wes_bladder	146476__266_R__ORIGINATOR_PT_WES	146476__266_R__E20F07_P1_WES	pt	1	0.0568224
pdmr_wes_bladder	261386__189_R__ORIGINATOR_PT_WES	261386__189_R__N69_P0_WES	pt	0	0.0766654
pdmr_wes_bladder	261386__189_R__ORIGINATOR_PT_WES	261386__189_R__N70_P0_WES	pt	0	0.0713755
pdmr_wes_bladder	558786__286_R__ORIGINATOR_PT_WES	558786__286_R__FI8_P0_WES	pt	0	0
pdmr_wes_bladder	665939__344_R__ORIGINATOR_PT_WES	665939__344_R__YH1_P0_WES	pt	0	0.469122
pdmr_wes_bladder	146476__266_R__ORIGINATOR_PT_WES	146476__266_R__E20F08F67_P2_WES	pt	2	0.148674
pdmr_wes_bladder	261386__189_R__ORIGINATOR_PT_WES	261386__189_R__N69M989_P1_WES	pt	1	0.0964259
pdmr_wes_bladder	261386__189_R__ORIGINATOR_PT_WES	261386__189_R__N70P05_P1_WES	pt	1	0.099032
pdmr_wes_bladder	558786__286_R__ORIGINATOR_PT_WES	558786__286_R__FI8D07_P1_WES	pt	1	0
pdmr_wes_bladder	558786__286_R__ORIGINATOR_PT_WES	558786__286_R__FJ0D01_P1_WES	pt	1	0
pdmr_wes_bladder	558786__286_R__ORIGINATOR_PT_WES	558786__286_R__FJ2D10_P1_WES	pt	1	0.0524358
pdmr_wes_bladder	558786__286_R__ORIGINATOR_PT_WES	558786__286_R__FI8D05D58_P2_WES	pt	2	0
pdmr_wes_bladder	558786__286_R__ORIGINATOR_PT_WES	558786__286_R__FJ2D12D65_P2_WES	pt	2	0.223792
pdmr_wes_bladder	665939__344_R__ORIGINATOR_PT_WES	665939__344_R__YH0XJ4_P1_WES	pt	1	0.463714
pdmr_wes_bladder	665939__344_R__ORIGINATOR_PT_WES	665939__344_R__YH1W67_P1_WES	pt	1	0.464699
pdmr_wes_bladder	665939__344_R__ORIGINATOR_PT_WES	665939__344_R__YH2X72_P1_WES	pt	1	0.447672
pdmr_wes_bladder	665939__344_R__ORIGINATOR_PT_WES	665939__344_R__YH2X73_P1_WES	pt	1	0.449702
pdmr_wes_bladder	665939__344_R__ORIGINATOR_PT_WES	665939__344_R__YH3XJ7_P1_WES	pt	1	0.0200968
pdmr_wes_headneck	275155__148_R__ORIGINATOR_PT_WES	275155__148_R__T16_P0_WES	pt	0	0.00559076
pdmr_wes_headneck	328373__195_R__ORIGINATOR_PT_WES	328373__195_R__G50_P0_WES	pt	0	0.0683507
pdmr_wes_headneck	582836__169_R__ORIGINATOR_PT_WES	582836__169_R__A37_P0_WES	pt	0	0.0014892
pdmr_wes_headneck	582836__169_R__ORIGINATOR_PT_WES	582836__169_R__A39_P0_WES	pt	0	0.00186359
pdmr_wes_headneck	735871__273_R__ORIGINATOR_PT_WES	735871__273_R__GU9_P0_WES	pt	0	0.0134933
pdmr_wes_headneck	981375__231_R__ORIGINATOR_PT_WES	981375__231_R__T92TV2_P1_WES	pt	1	0.0791527
pdmr_wes_headneck	981375__231_R__ORIGINATOR_PT_WES	981375__231_R__T94UD3_R_P1_WES	pt	1	0.0643362
pdmr_wes_headneck	275155__148_R__ORIGINATOR_PT_WES	275155__148_R__T12T71TC0_P2_WES	pt	2	0.0190157
pdmr_wes_headneck	275155__148_R__ORIGINATOR_PT_WES	275155__148_R__T13T75TE5_P2_WES	pt	2	0.00410448
pdmr_wes_headneck	275155__148_R__ORIGINATOR_PT_WES	275155__148_R__T15TB2TX9_P2_WES	pt	2	0.0272083
pdmr_wes_headneck	275155__148_R__ORIGINATOR_PT_WES	275155__148_R__T16TJ3UK1_P2_WES	pt	2	0.0178971
pdmr_wes_headneck	328373__195_R__ORIGINATOR_PT_WES	328373__195_R__G47GE9_P1_WES	pt	1	0.0939822
pdmr_wes_headneck	328373__195_R__ORIGINATOR_PT_WES	328373__195_R__G48GJ3_P1_WES	pt	1	0.150223
pdmr_wes_headneck	328373__195_R__ORIGINATOR_PT_WES	328373__195_R__G47GF1GP6_P2_WES	pt	2	0.125325
pdmr_wes_headneck	328373__195_R__ORIGINATOR_PT_WES	328373__195_R__G49GM6GT6Y25_P3_WES	pt	3	0.122123
pdmr_wes_headneck	582836__169_R__ORIGINATOR_PT_WES	582836__169_R__A37AA1_P1_WES	pt	1	0.00261194
pdmr_wes_headneck	582836__169_R__ORIGINATOR_PT_WES	582836__169_R__A38AC6_P1_WES	pt	1	0.00260708
pdmr_wes_headneck	582836__169_R__ORIGINATOR_PT_WES	582836__169_R__A38AC8_P1_WES	pt	1	0.00260902
pdmr_wes_headneck	582836__169_R__ORIGINATOR_PT_WES	582836__169_R__A39AH5_P1_WES	pt	1	0.0018622
pdmr_wes_headneck	735871__273_R__ORIGINATOR_PT_WES	735871__273_R__GV1Y89_P1_WES	pt	1	0.29095
pdmr_wes_headneck	735871__273_R__ORIGINATOR_PT_WES	735871__273_R__GU7Y57YM7_P2_WES	pt	2	0.02429
pdmr_wes_headneck	735871__273_R__ORIGINATOR_PT_WES	735871__273_R__GU8YF8X78_P2_WES	pt	2	0.0411215
pdmr_wes_headneck	735871__273_R__ORIGINATOR_PT_WES	735871__273_R__GU9YA2X13_P2_WES	pt	2	0.0318114
pdmr_wes_headneck	981375__231_R__ORIGINATOR_PT_WES	981375__231_R__T92TV1_RG_M34_P2_WES	pt	2	0.0675826
pdmr_wes_headneck	981375__231_R__ORIGINATOR_PT_WES	981375__231_R__T95TV6VM3M177_P3_WES	pt	3	0.0583643
pdmr_wes_lung	692585__246_R__ORIGINATOR_PT_WES	692585__246_R__AB7_P0_WES	pt	0	0.0133531
pdmr_wes_lung	952719__076_R__ORIGINATOR_PT_WES	952719__076_R__P53_P0_WES	pt	0	0.157816
pdmr_wes_lung	952719__076_R__ORIGINATOR_PT_WES	952719__076_R__P56_P0_WES	pt	0	0.623785
pdmr_wes_lung	952719__076_R__ORIGINATOR_PT_WES	952719__076_R__P57_P0_WES	pt	0	0.0675625
pdmr_wes_lung	997726__040_R__ORIGINATOR_PT_WES	997726__040_R__X17_P0_WES	pt	0	0.0876021
pdmr_wes_lung	997726__040_R__ORIGINATOR_PT_WES	997726__040_R__X18_P0_WES	pt	0	0.0460282
pdmr_wes_lung	692585__246_R__ORIGINATOR_PT_WES	692585__246_R__AB7IJ0_P1_WES	pt	1	0.00111566
pdmr_wes_lung	692585__246_R__ORIGINATOR_PT_WES	692585__246_R__AB7IJ0NI0_P2_WES	pt	2	0.000743218
pdmr_wes_lung	692585__246_R__ORIGINATOR_PT_WES	692585__246_R__AB7IJ0NH9QS9_P3_WES	pt	3	0.00148644
pdmr_wes_lung	692585__246_R__ORIGINATOR_PT_WES	692585__246_R__AB7IJ1NK6M780_P3_WES	pt	3	0.00148699
pdmr_wes_lung	952719__076_R__ORIGINATOR_PT_WES	952719__076_R__P53PH1_P1_WES	pt	1	0.486547
pdmr_wes_lung	952719__076_R__ORIGINATOR_PT_WES	952719__076_R__P54PH6_P1_WES	pt	1	0.475373
pdmr_wes_lung	952719__076_R__ORIGINATOR_PT_WES	952719__076_R__P56PH7_P1_WES	pt	1	0.623318
pdmr_wes_lung	952719__076_R__ORIGINATOR_PT_WES	952719__076_R__P57PE2_P1_WES	pt	1	0.637076
pdmr_wes_lung	997726__040_R__ORIGINATOR_PT_WES	997726__040_R__X15W14_P1_WES	pt	1	0.265154
pdmr_wes_lung	997726__040_R__ORIGINATOR_PT_WES	997726__040_R__X16XX3_P1_WES	pt	1	0.0382757
pdmr_wes_lung	997726__040_R__ORIGINATOR_PT_WES	997726__040_R__X18W29_P1_WES	pt	1	0.0267559
pdmr_wes_lung	997726__040_R__ORIGINATOR_PT_WES	997726__040_R__X19XY3_P1_WES	pt	1	0.0824053
pdmr_wes_othertumor	193523__008_R__ORIGINATOR_PT_WES	193523__008_R__YN8_P0_WES	pt	0	0.0586706
pdmr_wes_othertumor	193523__008_R__ORIGINATOR_PT_WES	193523__008_R__YN9_P0_WES	pt	0	0.00148258
pdmr_wes_othertumor	193523__008_R__ORIGINATOR_PT_WES	193523__008_R__YN8W31_P1_WES	pt	1	0.0744996
pdmr_wes_othertumor	193523__008_R__ORIGINATOR_PT_WES	193523__008_R__YN8W33_P1_WES	pt	1	0.056814
pdmr_wes_othertumor	193523__008_R__ORIGINATOR_PT_WES	193523__008_R__YN9AA2_P1_WES	pt	1	0.038633
pdmr_wes_othertumor	193523__008_R__ORIGINATOR_PT_WES	193523__008_R__YN8W32WX3_P2_WES	pt	2	0.0731255
pdmr_wes_pancreas	165739__295_R__ORIGINATOR_PT_WES	165739__295_R__AM1_P0_WES	pt	0	0.545761
pdmr_wes_pancreas	165739__295_R__ORIGINATOR_PT_WES	165739__295_R__AM2_P0_WES	pt	0	0.49024
pdmr_wes_pancreas	165739__295_R__ORIGINATOR_PT_WES	165739__295_R__AM1I30_P1_WES	pt	1	0.360902
pdmr_wes_pancreas	165739__295_R__ORIGINATOR_PT_WES	165739__295_R__AM2I33_P1_WES	pt	1	0.514811
pdmr_wes_pancreas	165739__295_R__ORIGINATOR_PT_WES	165739__295_R__AM4IJ6_P1_WES	pt	1	0.545182
pdmr_wes_sarcoma	594176__295_R__ORIGINATOR_PT_WES	594176__295_R__AL6_P0_WES	pt	0	0.17253
pdmr_wes_sarcoma	594176__295_R__ORIGINATOR_PT_WES	594176__295_R__AL8_P0_WES	pt	0	0.296503
pdmr_wes_sarcoma	713595__302_R__ORIGINATOR_PT_WES	713595__302_R__FL7_P0_WES	pt	0	0.116791
pdmr_wes_sarcoma	713595__302_R__ORIGINATOR_PT_WES	713595__302_R__FL9_P0_WES	pt	0	0.297944
pdmr_wes_sarcoma	918122__036_R__ORIGINATOR_PT_WES	918122__036_R__LR0_P0_WES	pt	0	0.0320298
pdmr_wes_sarcoma	918122__036_R__ORIGINATOR_PT_WES	918122__036_R__LR2_P0_WES	pt	0	0.0257175
pdmr_wes_sarcoma	594176__295_R__ORIGINATOR_PT_WES	594176__295_R__AL6IW2_P1_WES	pt	1	0.368206
pdmr_wes_sarcoma	594176__295_R__ORIGINATOR_PT_WES	594176__295_R__AL7II7_P1_WES	pt	1	0.134781
pdmr_wes_sarcoma	594176__295_R__ORIGINATOR_PT_WES	594176__295_R__AL6IW2M370_P2_WES	pt	2	0.331595
pdmr_wes_sarcoma	594176__295_R__ORIGINATOR_PT_WES	594176__295_R__AL7IJ9W32_P2_WES	pt	2	0.196568
pdmr_wes_sarcoma	713595__302_R__ORIGINATOR_PT_WES	713595__302_R__FL7DM1_P1_WES	pt	1	0.417693
pdmr_wes_sarcoma	713595__302_R__ORIGINATOR_PT_WES	713595__302_R__FL9D78_P1_WES	pt	1	0.311169
pdmr_wes_sarcoma	713595__302_R__ORIGINATOR_PT_WES	713595__302_R__FL9D77DK1_P2_WES	pt	2	0.219403
pdmr_wes_sarcoma	713595__302_R__ORIGINATOR_PT_WES	713595__302_R__FL9D79DH7_P2_WES	pt	2	0.291215
pdmr_wes_sarcoma	918122__036_R__ORIGINATOR_PT_WES	918122__036_R__LR0MX6_P1_WES	pt	1	0.0979881
pdmr_wes_sarcoma	918122__036_R__ORIGINATOR_PT_WES	918122__036_R__LR0MY1_P1_WES	pt	1	0.512477
pdmr_wes_sarcoma	918122__036_R__ORIGINATOR_PT_WES	918122__036_R__LR2MY8_P1_WES	pt	1	0.242164
pdmr_wes_skin	174316__266_R__ORIGINATOR_PT_WES	174316__266_R__AD7_P0_WES	pt	0	0.15516
pdmr_wes_skin	174316__266_R__ORIGINATOR_PT_WES	174316__266_R__AD8_P0_WES	pt	0	0.335932
pdmr_wes_skin	415371__026_R__ORIGINATOR_PT_WES	415371__026_R__YQ9_P0_WES	pt	0	0.0393759
pdmr_wes_skin	415371__026_R__ORIGINATOR_PT_WES	415371__026_R__YR0_P0_WES	pt	0	0.039659
pdmr_wes_skin	174316__266_R__ORIGINATOR_PT_WES	174316__266_R__AD7I14_P1_WES	pt	1	0.3763
pdmr_wes_skin	174316__266_R__ORIGINATOR_PT_WES	174316__266_R__AD8I91NB6E05_P3_WES	pt	3	0.11236
pdmr_wes_skin	174316__266_R__ORIGINATOR_PT_WES	174316__266_R__AD7I12II7NB9WC6_P4_WES	pt	4	0.299926
pdmr_wes_skin	415371__026_R__ORIGINATOR_PT_WES	415371__026_R__YQ9XN9_P1_WES	pt	1	0.0749161
pdmr_wes_skin	415371__026_R__ORIGINATOR_PT_WES	415371__026_R__YR0WA5_P1_WES	pt	1	0.0393613
pdmr_wes_skin	415371__026_R__ORIGINATOR_PT_WES	415371__026_R__YQ9XP1WT3_P2_WES	pt	2	0.0766654
pdmr_wes_skin	415371__026_R__ORIGINATOR_PT_WES	415371__026_R__YR0WA4WT7_P2_WES	pt	2	0.0393906
sibs_snp_hcc	HCC11_PT_AffySNP	HCC11_P1_AffySNP	pt	1	0.00329068
sibs_snp_hcc	HCC14_PT_AffySNP	HCC14_P1_AffySNP	pt	1	0.00036846
sibs_snp_hcc	HCC11_PT_AffySNP	HCC11_P3_AffySNP	pt	3	0.0047532
sibs_snp_hcc	HCC14_PT_AffySNP	HCC14_P2_AffySNP	pt	2	0
sibs_snp_hcc	HCC14_PT_AffySNP	HCC14_P3_AffySNP	pt	3	0.0055371
wustl_wes_breast	WHIM33_PT_WES	WHIM33_P0_WES	pt	0	0.451392
wustl_wes_breast	WHIM42_PT_WES	WHIM42_P0_WES	pt	0	0.171053
wustl_wes_breast	WHIM44_PT_WES	WHIM44_P0_WES	pt	0	0.0108859
wustl_wes_breast	WHIM61_PT_WES	WHIM61_P0_WES	pt	0	0.0487256
wustl_wes_breast	WHIM63_PT_WES	WHIM63_P0_WES	pt	0	0.0267319
wustl_wes_breast	WHIM72_PT_WES	WHIM72_P0_WES	pt	0	0.0381024
wustl_wes_breast	WHIM32_PT_WES	WHIM32_P0_WES	pt	0	0.027249
wustl_wes_breast	WHIM40_PT_WES	WHIM40_P0_WES	pt	0	0.379557
wustl_wes_breast	WHIM43_PT_WES	WHIM43_P0_WES	pt	0	0.0198428
wustl_wes_breast	WHIM47_PT_WES	WHIM47_P1_WES	pt	1	0.131589
wustl_wes_breast	WHIM58_PT_WES	WHIM58_P0_WES	pt	0	0.0344828
wustl_wes_breast	WHIM59_PT_WES	WHIM59_P0_WES	pt	0	0.293458
wustl_wes_breast	WHIM73_PT_WES	WHIM73_P0_WES	pt	0	0.140239
wustl_wes_pancreatic	WUPDTC_003_M01_PT_WES	WUPDTC_003_M01_P6_WES	pt	6	0.124109
wustl_wes_pancreatic	WUPDTC_004_T01_PT_WES	WUPDTC_004_T01_P5_WES	pt	5	0.367769
wustl_wes_pancreatic	WUPDTC_005_T01_PT_WES	WUPDTC_005_T01_P2_WES	pt	2	0.219521
wustl_wes_pancreatic	WUPDTC_006_T01_PT_WES	WUPDTC_006_T01_P2_WES	pt	2	0.0725505
wustl_wes_pancreatic	WUPDTC_007_T01_PT_WES	WUPDTC_007_T01_P2_WES	pt	2	0.048478

## Sheet: PDXEarly_PDXLate
cohort	sample1_ID	sample2_ID	sample1_passage	sample2_passage	discordance_value_figS2
bcm_snp_breast	BCM_PDX_0002_P1_IlluminaSNP	BCM_PDX_0002_P18_IlluminaSNP	1	18	0.17075
bcm_snp_breast	BCM_PDX_2147_P2_IlluminaSNP	BCM_PDX_2147_P19_IlluminaSNP	2	19	0.0496324
bcm_snp_breast	BCM_PDX_2665_P1_IlluminaSNP	BCM_PDX_2665_P19_IlluminaSNP	1	19	0.214416
bcm_snp_breast	BCM_PDX_3469_P1_IlluminaSNP	BCM_PDX_3469_P19_IlluminaSNP	1	19	0.183021
bcm_snp_breast	BCM_PDX_3887_P2_IlluminaSNP	BCM_PDX_3887_P19_IlluminaSNP	2	19	0.0340909
bcm_snp_breast	BCM_PDX_4013_P1_IlluminaSNP	BCM_PDX_4013_P18_IlluminaSNP	1	18	0.186765
bcm_snp_breast	BCM_PDX_4195_P2_IlluminaSNP	BCM_PDX_4195_P19_IlluminaSNP	2	19	0.201979
bcm_snp_breast	BCM_PDX_4664_P1_IlluminaSNP	BCM_PDX_4664_P19_IlluminaSNP	1	19	0.0257069
bcm_snp_breast	BCM_PDX_5097_P2_IlluminaSNP	BCM_PDX_5097_P19_IlluminaSNP	2	19	0.0435264
bcm_snp_breast	BCM_PDX_5998_P1_IlluminaSNP	BCM_PDX_5998_P19_IlluminaSNP	1	19	0.05613
bcm_snp_breast	BCM_PDX_7441_P2_IlluminaSNP	BCM_PDX_7441_P19_IlluminaSNP	2	19	0.0665686
bcm_snp_breast	BCM_PDX_7482_P1_IlluminaSNP	BCM_PDX_7482_P19_IlluminaSNP	1	19	0.215129
bcm_snp_breast	BCM_PDX_MC1_P1_IlluminaSNP	BCM_PDX_MC1_P18_IlluminaSNP	1	18	0.158982
bcm_snp_breast	BCM_PDX_WHIM12_P0_IlluminaSNP	BCM_PDX_WHIM12_P21_IlluminaSNP	0	21	0.0646583
europdx_wgs_brca	BC111_P2_WGS	BC111_P5_WGS	2	5	0.0102152
europdx_wgs_brca	BC126_P1_WGS	BC126_P5_WGS	1	5	0.00109369
europdx_wgs_brca	BC127_P1_WGS	BC127_P5_WGS	1	5	0.201093
europdx_wgs_brca	BC162_P1_WGS	BC162_P5_WGS	1	5	0.01677
europdx_wgs_brca	BC201_P1_WGS	BC201_P5_WGS	1	5	0.0754648
europdx_wgs_brca	BC227_P0_WGS	BC227_P6_WGS	0	6	0.189397
europdx_wgs_brca	BC230_P2_WGS	BC230_P6_WGS	2	6	0.131608
europdx_wgs_brca	BC239_P1_WGS	BC239_P5_WGS	1	5	0.0233577
europdx_wgs_brca	BC241_P1_WGS	BC241_P5_WGS	1	5	0.030988
europdx_wgs_brca	BC250_P1_WGS	BC250_P4_WGS	1	4	0.102995
europdx_wgs_brca	BC256_P1_WGS	BC256_P5_WGS	1	5	0.2593
europdx_wgs_brca	BC274_P1_WGS	BC274_P5_WGS	1	5	0.00839416
europdx_wgs_brca	BC283_P1_WGS	BC283_P5_WGS	1	5	0.0544591
europdx_wgs_brca	BC288_P1_WGS	BC288_P5_WGS	1	5	0.0626594
europdx_wgs_brca	BC291_P0_WGS	BC291_P5_WGS	0	5	0.682829
europdx_wgs_brca	BC291A_P1_WGS	BC291A_P7_WGS	1	7	0.265232
europdx_wgs_brca	BC297_P1_WGS	BC297_P6_WGS	1	6	0.0561429
europdx_wgs_brca	BC302_P1_WGS	BC302_P5_WGS	1	5	0.00910747
europdx_wgs_brca	BC325_P1_WGS	BC325_P5_WGS	1	5	0.0277372
europdx_wgs_brca	BC326_P1_WGS	BC326_P7_WGS	1	7	0.125137
europdx_wgs_brca	BC332_P1_WGS	BC332_P5_WGS	1	5	0.00583303
europdx_wgs_brca	BC336_P1_WGS	BC336_P5_WGS	1	5	0.195557
europdx_wgs_brca	BC343_P1_WGS	BC343_P5_WGS	1	5	0.228269
europdx_wgs_brca	BC408_P0_WGS	BC408_P6_WGS	0	6	0.124088
europdx_wgs_brca	BC426_P1_WGS	BC426_P5_WGS	1	5	0.0827561
europdx_wgs_brca	BC430_P0_WGS	BC430_P5_WGS	0	5	0.374043
europdx_wgs_brca	BC453_P1_WGS	BC453_P4_WGS	1	4	0.00218739
europdx_wgs_brca	BC457_P1_WGS	BC457_P5_WGS	1	5	0.26839
europdx_wgs_brca	BC464_P1_WGS	BC464_P9_WGS	1	9	0.0408312
europdx_wgs_brca	BC474_P0_WGS	BC474_P7_WGS	0	7	0.134987
europdx_wgs_brca	BC509_P1_WGS	BC509_P5_WGS	1	5	0.0153397
europdx_wgs_brca	BC513_P1_WGS	BC513_P7_WGS	1	7	0.00145719
europdx_wgs_brca	BC519_P1_WGS	BC519_P5_WGS	1	5	0.0233491
europdx_wgs_brca	BC531_P1_WGS	BC531_P5_WGS	1	5	0.240336
europdx_wgs_brca	BC666_P1_WGS	BC666_P5_WGS	1	5	0.098833
europdx_wgs_brca	BC701_P1_WGS	BC701_P5_WGS	1	5	0.106204
europdx_wgs_brca	BC715_P1_WGS	BC715_P5_WGS	1	5	0.164299
europdx_wgs_brca	BC794_P1_WGS	BC794_P5_WGS	1	5	0.0364299
europdx_wgs_brca	BC801_P1_WGS	BC801_P5_WGS	1	5	0.175419
europdx_wgs_brca	BC878_P0_WGS	BC878_P5_WGS	0	5	0.00291971
europdx_wgs_brca	BC899_P1_WGS	BC899_P5_WGS	1	5	0.0525356
europdx_wgs_brca	BC989_P1_WGS	BC989_P5_WGS	1	5	0.125775
europdx_wgs_brca	BC1006_P1_WGS	BC1006_P5_WGS	1	5	0.00182149
europdx_wgs_crc	CRC1_P0_WGS	CRC1_P3_WGS	0	3	0.0123364
europdx_wgs_crc	CRC2_P1_WGS	CRC2_P6_WGS	1	6	0
europdx_wgs_crc	CRC3_P1_WGS	CRC3_P5_WGS	1	5	0
europdx_wgs_crc	CRC4_P1_WGS	CRC4_P6_WGS	1	6	0.00261682
europdx_wgs_crc	CRC5_P1_WGS	CRC5_P5_WGS	1	5	0.000747664
europdx_wgs_crc	CRC7_P1_WGS	CRC7_P6_WGS	1	6	0.0848598
europdx_wgs_crc	CRC8_P1_WGS	CRC8_P6_WGS	1	6	0.000747664
europdx_wgs_crc	CRC9_P1_WGS	CRC9_P4_WGS	1	4	0.0347664
europdx_wgs_crc	CRC10_P0_WGS	CRC10_P3_WGS	0	3	0.638505
europdx_wgs_crc	CRC13_P1_WGS	CRC13_P4_WGS	1	4	0.164235
europdx_wgs_crc	CRC14_P1_WGS	CRC14_P6_WGS	1	6	0.0239431
europdx_wgs_crc	CRC15_P1_WGS	CRC15_P4_WGS	1	4	0.156636
europdx_wgs_crc	CRC16_P1_WGS	CRC16_P6_WGS	1	6	0.101682
europdx_wgs_crc	CRC17_P1_WGS	CRC17_P6_WGS	1	6	0.00411215
europdx_wgs_crc	CRC18_P1_WGS	CRC18_P6_WGS	1	6	0.0598131
europdx_wgs_crc	CRC20_P1_WGS	CRC20_P5_WGS	1	5	0.0082243
europdx_wgs_crc	CRC21_P1_WGS	CRC21_P6_WGS	1	6	0.0216822
europdx_wgs_crc	CRC22_P1_WGS	CRC22_P5_WGS	1	5	0.106168
europdx_wgs_crc	CRC23_P1_WGS	CRC23_P6_WGS	1	6	0.0624299
europdx_wgs_crc	CRC24_P1_WGS	CRC24_P6_WGS	1	6	0.121869
europdx_wgs_crc	CRC25_P1_WGS	CRC25_P6_WGS	1	6	0.0953628
europdx_wgs_crc	CRC27_P1_WGS	CRC27_P6_WGS	1	6	0.202243
europdx_wgs_crc	CRC28_P1_WGS	CRC28_P6_WGS	1	6	0.0676636
europdx_wgs_crc	CRC29_P1_WGS	CRC29_P5_WGS	1	5	0.0429907
europdx_wgs_crc	CRC30_P1_WGS	CRC30_P4_WGS	1	4	0.0811215
europdx_wgs_crc	CRC32_P1_WGS	CRC32_P6_WGS	1	6	0.0164486
europdx_wgs_crc	CRC33_P1_WGS	CRC33_P5_WGS	1	5	0.00373832
europdx_wgs_crc	CRC34_P0_WGS	CRC34_P3_WGS	0	3	0.106168
europdx_wgs_crc	CRC36_P0_WGS	CRC36_P2_WGS	0	2	0.0347664
europdx_wgs_crc	CRC37_P1_WGS	CRC37_P5_WGS	1	5	0.00224299
europdx_wgs_crc	CRC38_P1_WGS	CRC38_P6_WGS	1	6	0.122991
europdx_wgs_crc	CRC39_P1_WGS	CRC39_P6_WGS	1	6	0.11514
europdx_wgs_crc	CRC40_P0_WGS	CRC40_P2_WGS	0	2	0
europdx_wgs_crc	CRC41_P1_WGS	CRC41_P4_WGS	1	4	0.125607
europdx_wgs_crc	CRC43_P1_WGS	CRC43_P5_WGS	1	5	0.0157009
europdx_wgs_crc	CRC44_P1_WGS	CRC44_P6_WGS	1	6	0.0224299
europdx_wgs_crc	CRC46_P1_WGS	CRC46_P6_WGS	1	6	0.246355
europdx_wgs_crc	CRC47_P1_WGS	CRC47_P5_WGS	1	5	0.104299
europdx_wgs_crc	CRC48_P1_WGS	CRC48_P6_WGS	1	6	0.0968224
europdx_wgs_crc	CRC49_P1_WGS	CRC49_P5_WGS	1	5	0.299813
europdx_wgs_crc	CRC50_P0_WGS	CRC50_P2_WGS	0	2	0.277383
europdx_wgs_crc	CRC51_P1_WGS	CRC51_P4_WGS	1	4	0.0875093
europdx_wgs_crc	CRC52_P1_WGS	CRC52_P6_WGS	1	6	0.0351402
europdx_wgs_crc	CRC53_P1_WGS	CRC53_P6_WGS	1	6	0.0145794
europdx_wgs_crc	CRC55_P1_WGS	CRC55_P5_WGS	1	5	0.102056
europdx_wgs_crc	CRC56_P1_WGS	CRC56_P5_WGS	1	5	0.130467
europdx_wgs_crc	CRC57_P1_WGS	CRC57_P6_WGS	1	6	0.000747664
europdx_wgs_crc	CRC58_P1_WGS	CRC58_P6_WGS	1	6	0
europdx_wgs_crc	CRC59_P1_WGS	CRC59_P4_WGS	1	4	0.00186916
europdx_wgs_crc	CRC60_P1_WGS	CRC60_P4_WGS	1	4	0
europdx_wgs_crc	CRC61_P1_WGS	CRC61_P6_WGS	1	6	0.341308
europdx_wgs_crc	CRC62_P1_WGS	CRC62_P6_WGS	1	6	0.168972
europdx_wgs_crc	CRC63_P1_WGS	CRC63_P6_WGS	1	6	0.0564486
europdx_wgs_crc	CRC64_P0_WGS	CRC64_P4_WGS	0	4	0.000747664
europdx_wgs_crc	CRC65_P0_WGS	CRC65_P3_WGS	0	3	0.0127103
europdx_wgs_crc	CRC66_P1_WGS	CRC66_P5_WGS	1	5	0.0358879
europdx_wgs_crc	CRC67_P0_WGS	CRC67_P2_WGS	0	2	0.0299065
europdx_wgs_crc	CRC68_P1_WGS	CRC68_P6_WGS	1	6	0.0968949
europdx_wgs_crc	CRC69_P1_WGS	CRC69_P6_WGS	1	6	0.00261682
europdx_wgs_crc	CRC70_P1_WGS	CRC70_P4_WGS	1	4	0.000747664
europdx_wgs_crc	CRC71_P1_WGS	CRC71_P6_WGS	1	6	0.0216822
europdx_wgs_crc	CRC72_P1_WGS	CRC72_P4_WGS	1	4	0.0879162
europdx_wgs_crc	CRC73_P1_WGS	CRC73_P4_WGS	1	4	0
europdx_wgs_crc	CRC75_P1_WGS	CRC75_P4_WGS	1	4	0.0695327
europdx_wgs_crc	CRC77_P0_WGS	CRC77_P3_WGS	0	3	0.0071028
europdx_wgs_crc	CRC78_P1_WGS	CRC78_P4_WGS	1	4	0.0904673
europdx_wgs_crc	CRC79_P1_WGS	CRC79_P4_WGS	1	4	0.0321495
europdx_wgs_crc	CRC80_P1_WGS	CRC80_P6_WGS	1	6	0.18729
europdx_wgs_crc	CRC81_P1_WGS	CRC81_P4_WGS	1	4	0.152897
europdx_wgs_crc	CRC82_P1_WGS	CRC82_P4_WGS	1	4	0.0381308
europdx_wgs_crc	CRC83_P0_WGS	CRC83_P3_WGS	0	3	0.214953
europdx_wgs_crc	CRC85_P0_WGS	CRC85_P3_WGS	0	3	0.198131
europdx_wgs_crc	CRC86_P1_WGS	CRC86_P6_WGS	1	6	0.0702804
europdx_wgs_crc	CRC87_P1_WGS	CRC87_P4_WGS	1	4	0.287103
europdx_wgs_crc	CRC88_P0_WGS	CRC88_P3_WGS	0	3	0.00224299
europdx_wgs_crc	CRC89_P0_WGS	CRC89_P3_WGS	0	3	0.143178
europdx_wgs_crc	CRC90_P0_WGS	CRC90_P3_WGS	0	3	0.0904673
europdx_wgs_crc	CRC91_P1_WGS	CRC91_P4_WGS	1	4	0.165981
europdx_wgs_crc	CRC92_P1_WGS	CRC92_P4_WGS	1	4	0.00373832
europdx_wgs_crc	CRC93_P1_WGS	CRC93_P4_WGS	1	4	0.00373832
europdx_wgs_crc	CRC94_P1_WGS	CRC94_P3_WGS	1	3	0.164486
europdx_wgs_crc	CRC95_P1_WGS	CRC95_P4_WGS	1	4	0.152523
europdx_wgs_crc	CRC96_P1_WGS	CRC96_P4_WGS	1	4	0.0302804
europdx_wgs_crc	CRC97_P1_WGS	CRC97_P4_WGS	1	4	0.117009
europdx_wgs_crc	CRC98_P0_WGS	CRC98_P3_WGS	0	3	0.168598
europdx_wgs_crc	CRC99_P0_WGS	CRC99_P3_WGS	0	3	0.0953271
europdx_wgs_crc	CRC100_P0_WGS	CRC100_P3_WGS	0	3	0
europdx_wgs_crc	CRC101_P0_WGS	CRC101_P3_WGS	0	3	0.109159
jax_snp_bladder	J000098169_J000100945_P0_002P0_AffySNP	J000098169_J000103432_P1_001P0009P1_AffySNP	0	1	0.0458716
jax_snp_bladder	J000098169_J000100948_P0_001P0_AffySNP	J000098169_J000103432_P1_001P0009P1_AffySNP	0	1	0.0435897
jax_snp_bladder	J000100646_J000102432_P0_002P0_AffySNP	J000100646_J000103693_P1_001P0006P1_AffySNP	0	1	0.0106033
jax_snp_bladder	J000100646_J000102435_P0_001P0_AffySNP	J000100646_J000103693_P1_001P0006P1_AffySNP	0	1	0.012057
jax_snp_bladder	TM00020_BL0382F1232P0_P0_AffySNP	TM00020_BL0382F1232P0001P1_P1_AffySNP	0	1	0.00547445
jax_snp_bladder	TM00026_BL0479F1894P0_P0_AffySNP	TM00026_BL0479F1895P0005P1_P1_AffySNP	0	1	0.12605
jax_snp_colorectal	J000094707_J000101139_P0_002P0_AffySNP	J000094707_J000102913_P1_001P0014P1_AffySNP	0	1	0.0113929
jax_snp_colorectal	J000094707_J000101141_P0_001P0_AffySNP	J000094707_J000102913_P1_001P0014P1_AffySNP	0	1	0.00624082
jax_snp_colorectal	J000094707_J000101139_P0_002P0_AffySNP	J000094707_J000103479_P1_001P0011P1_AffySNP	0	1	0.127346
jax_snp_colorectal	J000094707_J000101141_P0_001P0_AffySNP	J000094707_J000103479_P1_001P0011P1_AffySNP	0	1	0.205882
jax_snp_colorectal	J000099318_J000101529_P0_001P0_AffySNP	J000099318_J000103814_P1_001P0006P1_AffySNP	0	1	0
jax_snp_colorectal	J000099318_J000101791_P0_002P0_AffySNP	J000099318_J000103814_P1_001P0006P1_AffySNP	0	1	0
jax_snp_colorectal	J000101006_J000101979_P0_002P0_AffySNP	J000101006_J000103458_P1_001P0007P1_AffySNP	0	1	0.0054605
jax_snp_colorectal	J000101006_J000101984_P0_001P0_AffySNP	J000101006_J000103458_P1_001P0007P1_AffySNP	0	1	0.00511322
jax_snp_colorectal	J000101328_J000102289_P0_002P0_AffySNP	J000101328_J000103053_P1_001P0009P1_AffySNP	0	1	0.00218023
jax_snp_colorectal	J000101328_J000102291_P0_001P0_AffySNP	J000101328_J000103053_P1_001P0009P1_AffySNP	0	1	0.00218023
jax_snp_colorectal	J000101329_J000102066_P0_001P0_AffySNP	J000101329_J000103067_P1_001P0006P1_AffySNP	0	1	0.00399709
jax_snp_colorectal	J000102630_J000106822_P1_002P0019P1_AffySNP	J000102630_J000107525_P2_002P0019P1003P2_AffySNP	1	2	0.0311812
jax_snp_colorectal	TM01048_CN1641F116P0_P0_AffySNP	TM01048_CN1641F116P0147P1_P1_AffySNP	0	1	0.0175119
jax_snp_colorectal	TM01237_TM01237F560P0_P0_AffySNP	TM01237_TM01237F560P0245P1_P1_AffySNP	0	1	0.0871157
jax_snp_colorectal	TM01258_TM01258F643P0_P0_AffySNP	TM01258_TM01258F643P0216P1_P1_AffySNP	0	1	0.00656216
jax_snp_colorectal	TM01303_TM01303F820P0_P0_AffySNP	TM01303_TM01303F800P0241P1_P1_AffySNP	0	1	0.100696
jax_snp_luad	J000100672_J000102690_P0_001P0_AffySNP	J000100672_J000103864_P1_001P0006P1_AffySNP	0	1	0.04292
jax_snp_luad	TM00199_LG0703F948P0_P0_AffySNP	TM00199_LG0703F940P0001P1_P1_AffySNP	0	1	0.161803
jax_snp_luad	TM00229_LG1189F1952P0_P0_AffySNP	TM00229_LG1189F1952P0002P1_P1_AffySNP	0	1	0.00658617
jax_snp_luad	TM00302_LG1306aF130P0_P0_AffySNP	TM00302_LG1306F130P0078P1_P1_AffySNP	0	1	0.0697504
jax_snp_luad	TM01446_TM01446F1264P0_P0_AffySNP	TM01446_TM01446F1265P0256P1_P1_AffySNP	0	1	0.057425
jax_snp_luad	TM01446_TM01446F14P0_P0_AffySNP	TM01446_TM01446F1265P0256P1_P1_AffySNP	0	1	0.021261
jax_snp_luad	TM01510_TM01510F48P0_P0_AffySNP	TM01510_TM01510F46P0235P1_P1_AffySNP	0	1	0.0157279
jax_snp_lusc	J000095054_J000100453_P0_001P0_AffySNP	J000095054_J000102120_P1_001P0006P1_AffySNP	0	1	0.0168252
jax_snp_lusc	J000095054_J000100453_P0_001P0_AffySNP	J000095054_J000102504_P1_001P0009P1_AffySNP	0	1	0.039517
jax_snp_lusc	J000099257_J000101156_P0_001P0_AffySNP	J000099257_J000103717_P1_001P0007P1_AffySNP	0	1	0.0168006
jax_snp_lusc	TM00188_LG0520F433P0_P0_AffySNP	TM00188_LG0520F434P0000P1000P2006P3_P3_AffySNP	0	3	0.294485
jax_snp_lusc	TM00188_LG0520F434P0_P0_AffySNP	TM00188_LG0520F434P0000P1000P2006P3_P3_AffySNP	0	3	0.103017
jax_snp_lusc	TM00355_LG0551F552P0_P0_AffySNP	TM00355_LG0551F552P0001P1_P1_AffySNP	0	1	0.0415594
jax_snp_lusc	TM00939_LG1475F356P0_P0_AffySNP	TM00939_LG1475F356P0189P1_P1_AffySNP	0	1	0.0220426
jax_snp_othertumor	TM01127_SA1208005F001P0_P0_AffySNP	TM01127_SA1208005F2P043P1_P1_AffySNP	0	1	0.00327035
jax_snp_othertumor	J000100365_J000101777_P0_001P0_AffySNP	J000100365_J000103116_P1_001P0006P1_AffySNP	0	1	0.000729395
jax_snp_othertumor	TM01373_TM01373F1015P0_P0_AffySNP	TM01373_TM01373F1015P0343P1_P1_AffySNP	0	1	0.0496324
jax_snp_othertumor	TM01373_TM01373F1015P0_P0_AffySNP	TM01373_TM01373F1015P0344P1_P1_AffySNP	0	1	0.00146789
jax_snp_othertumor	TM01087_TM01087F108P0_P0_AffySNP	TM01087_TM01087F108P0104P1_P1_AffySNP	0	1	0.0763914
jax_snp_othertumor	TM01044_LY2238AF016P0_P0_AffySNP	TM01044_LY2238A16P01P1_P1_AffySNP	0	1	0.00366569
jax_snp_othertumor	TM01212_TM01212F463P0_P0_AffySNP	TM01212_TM01212F463P0307P1_P1_AffySNP	0	1	0.110869
jax_snp_ovarian	TM00333_OV0857F006P0_P0_AffySNP	TM00333_OV0857F006P0026P1_P1_AffySNP	0	1	0.0219298
jax_snp_ovarian	TM00334_OV1110F024P0_P0_AffySNP	TM00334_OV1110F024P0000P1008P2_P2_AffySNP	0	2	0.139971
jax_snp_ovarian	TM00335_OV1828F081P0_P0_AffySNP	TM00335_OV1828F082P0000P1008P2_P2_AffySNP	0	2	0.00475146
jax_snp_ovarian	TM00916_OM1058F141P0_P0_AffySNP	TM00916_OM1058F141P059P1_P1_AffySNP	0	1	0.0268895
jax_snp_ovarian	TM00927_OV11094F172P0_P0_AffySNP	TM00927_OV11094F172P0118P1_P1_AffySNP	0	1	0.0405702
pdmr_wes_bladder	146476__266_R__E19YJ0_P1_WES	146476__266_R__E20F08F67_P2_WES	1	2	0.153731
pdmr_wes_bladder	146476__266_R__E19YJ1_P1_WES	146476__266_R__E20F08F67_P2_WES	1	2	0.0613084
pdmr_wes_bladder	146476__266_R__E20F07_P1_WES	146476__266_R__E20F08F67_P2_WES	1	2	0.0978342
pdmr_wes_bladder	222454__113_R__A00_P0_WES	222454__113_R__A00W56_P1_WES	0	1	0.146105
pdmr_wes_bladder	222454__113_R__A00W56_P1_WES	222454__113_R__A00_RG_W58M196_P2_WES	1	2	0.00745434
pdmr_wes_bladder	222454__113_R__A00W56_P1_WES	222454__113_R__A00_RG_W58M199_P2_WES	1	2	0.0366766
pdmr_wes_bladder	261386__189_R__N69_P0_WES	261386__189_R__N69M989_P1_WES	0	1	0.0275605
pdmr_wes_bladder	261386__189_R__N70_P0_WES	261386__189_R__N69M989_P1_WES	0	1	0.0539635
pdmr_wes_bladder	261386__189_R__N69_P0_WES	261386__189_R__N70P05_P1_WES	0	1	0.0245536
pdmr_wes_bladder	261386__189_R__N70_P0_WES	261386__189_R__N70P05_P1_WES	0	1	0.0565897
pdmr_wes_bladder	416634__122_T__A08_P0_WES	416634__122_T__A08A75_P1_WES	0	1	0.00185805
pdmr_wes_bladder	416634__122_T__A08_P0_WES	416634__122_T__A08A76_P1_WES	0	1	0.0438499
pdmr_wes_bladder	416634__122_T__A08A75_P1_WES	416634__122_T__A08A77AQ6_P2_WES	1	2	0.00111483
pdmr_wes_bladder	416634__122_T__A08A76_P1_WES	416634__122_T__A08A77AQ6_P2_WES	1	2	0.0445931
pdmr_wes_bladder	416634__122_T__A08A77AQ6_P2_WES	416634__122_T__A08A75AQ2IB2_P3_WES	2	3	0
pdmr_wes_bladder	416634__122_T__A08A77AQ6_P2_WES	416634__122_T__A08A76AU5IC9_RG_P3_WES	2	3	0.177258
pdmr_wes_bladder	512744__197_R__T59_P0_WES	512744__197_R__T59TM8_P1_WES	0	1	0.0374672
pdmr_wes_bladder	512744__197_R__T59TM8_P1_WES	512744__197_R__T58TV0UZ1_P2_WES	1	2	0.114211
pdmr_wes_bladder	512744__197_R__T59TM8_P1_WES	512744__197_R__T59TM9UN5_P2_WES	1	2	0.00372024
pdmr_wes_bladder	512744__197_R__T59TM8_P1_WES	512744__197_R__T59TN0UC2_P2_WES	1	2	0.0217147
pdmr_wes_bladder	512744__197_R__T58TV0UZ1_P2_WES	512744__197_R__T59TN0UC1VC9_P3_WES	2	3	0.140253
pdmr_wes_bladder	512744__197_R__T59TM9UN5_P2_WES	512744__197_R__T59TN0UC1VC9_P3_WES	2	3	0.0609892
pdmr_wes_bladder	512744__197_R__T59TN0UC2_P2_WES	512744__197_R__T59TN0UC1VC9_P3_WES	2	3	0.0771247
pdmr_wes_bladder	558786__286_R__FI8_P0_WES	558786__286_R__FI8D07_P1_WES	0	1	0
pdmr_wes_bladder	558786__286_R__FI8_P0_WES	558786__286_R__FJ0D01_P1_WES	0	1	0
pdmr_wes_bladder	558786__286_R__FI8_P0_WES	558786__286_R__FJ2D10_P1_WES	0	1	0.0522997
pdmr_wes_bladder	558786__286_R__FI8D07_P1_WES	558786__286_R__FI8D05D58_P2_WES	1	2	0
pdmr_wes_bladder	558786__286_R__FJ0D01_P1_WES	558786__286_R__FI8D05D58_P2_WES	1	2	0
pdmr_wes_bladder	558786__286_R__FJ2D10_P1_WES	558786__286_R__FI8D05D58_P2_WES	1	2	0
pdmr_wes_bladder	558786__286_R__FI8D07_P1_WES	558786__286_R__FJ2D12D65_P2_WES	1	2	0.225806
pdmr_wes_bladder	558786__286_R__FJ0D01_P1_WES	558786__286_R__FJ2D12D65_P2_WES	1	2	0.224657
pdmr_wes_bladder	558786__286_R__FJ2D10_P1_WES	558786__286_R__FJ2D12D65_P2_WES	1	2	0.173591
pdmr_wes_bladder	593322__323_R__AT5_P0_WES	593322__323_R__AT4NU7M391_P2_WES	0	2	0.285501
pdmr_wes_bladder	593322__323_R__AT5_P0_WES	593322__323_R__AT4NU8M478_P2_WES	0	2	0.413573
pdmr_wes_bladder	593322__323_R__AT5_P0_WES	593322__323_R__AT4NU8_RG_ED1_P2_WES	0	2	0.402393
pdmr_wes_bladder	665939__344_R__YH1_P0_WES	665939__344_R__YH0XJ4_P1_WES	0	1	0.09375
pdmr_wes_bladder	665939__344_R__YH1_P0_WES	665939__344_R__YH1W67_P1_WES	0	1	0.010829
pdmr_wes_bladder	665939__344_R__YH1_P0_WES	665939__344_R__YH2X72_P1_WES	0	1	0.110946
pdmr_wes_bladder	665939__344_R__YH1_P0_WES	665939__344_R__YH2X73_P1_WES	0	1	0.109125
pdmr_wes_bladder	665939__344_R__YH1_P0_WES	665939__344_R__YH3XJ7_P1_WES	0	1	0.678465
pdmr_wes_bladder	222454__113_R__A00_P0_WES	222454__113_R__A00_RG_W58M196_P2_WES	0	2	0.15313
pdmr_wes_bladder	222454__113_R__A00_P0_WES	222454__113_R__A00_RG_W58M199_P2_WES	0	2	0.183689
pdmr_wes_bladder	416634__122_T__A08_P0_WES	416634__122_T__A08A77AQ6_P2_WES	0	2	0.000743218
pdmr_wes_bladder	416634__122_T__A08_P0_WES	416634__122_T__A08A75AQ2IB2_P3_WES	0	3	0.000743218
pdmr_wes_bladder	416634__122_T__A08_P0_WES	416634__122_T__A08A76AU5IC9_RG_P3_WES	0	3	0.176514
pdmr_wes_bladder	416634__122_T__A08A75_P1_WES	416634__122_T__A08A75AQ2IB2_P3_WES	1	3	0.00111483
pdmr_wes_bladder	416634__122_T__A08A75_P1_WES	416634__122_T__A08A75AQ2IB2_P3_WES	1	3	0.00111483
pdmr_wes_bladder	416634__122_T__A08A76_P1_WES	416634__122_T__A08A76AU5IC9_RG_P3_WES	1	3	0.00148423
pdmr_wes_bladder	416634__122_T__A08A76_P1_WES	416634__122_T__A08A76AU5IC9_RG_P3_WES	1	3	0.00148423
pdmr_wes_bladder	512744__197_R__T59_P0_WES	512744__197_R__T58TV0UZ1_P2_WES	0	2	0.0386057
pdmr_wes_bladder	512744__197_R__T59_P0_WES	512744__197_R__T59TM9UN5_P2_WES	0	2	0.0389805
pdmr_wes_bladder	512744__197_R__T59_P0_WES	512744__197_R__T59TN0UC2_P2_WES	0	2	0.0577644
pdmr_wes_bladder	512744__197_R__T59_P0_WES	512744__197_R__T59TN0UC1VC9_P3_WES	0	3	0.0382309
pdmr_wes_bladder	512744__197_R__T59TM8_P1_WES	512744__197_R__T59TN0UC1VC9_P3_WES	1	3	0.0572704
pdmr_wes_bladder	558786__286_R__FI8_P0_WES	558786__286_R__FI8D05D58_P2_WES	0	2	0
pdmr_wes_bladder	558786__286_R__FI8_P0_WES	558786__286_R__FJ2D12D65_P2_WES	0	2	0.22284
pdmr_wes_colorectal	135848__042_T__JI5_P0_WES	135848__042_T__JI5M632_P1_WES	0	1	0.00741015
pdmr_wes_colorectal	135848__042_T__JI5_P0_WES	135848__042_T__JI6K88_P1_WES	0	1	0.250186
pdmr_wes_colorectal	135848__042_T__JI5_P0_WES	135848__042_T__JI6_RG_KD3_P1_WES	0	1	0.376536
pdmr_wes_colorectal	135848__042_T__JI6_P0_WES	135848__042_T__JI5M632_P1_WES	0	1	0.309896
pdmr_wes_colorectal	135848__042_T__JI6_P0_WES	135848__042_T__JI6K88_P1_WES	0	1	0.0349442
pdmr_wes_colorectal	135848__042_T__JI6_P0_WES	135848__042_T__JI6_RG_KD3_P1_WES	0	1	0.0234637
pdmr_wes_colorectal	135848__042_T__JI5M632_P1_WES	135848__042_T__JI5M633KB9_P2_WES	1	2	0.00630798
pdmr_wes_colorectal	135848__042_T__JI6K88_P1_WES	135848__042_T__JI5M633KB9_P2_WES	1	2	0.133829
pdmr_wes_colorectal	135848__042_T__JI6_RG_KD3_P1_WES	135848__042_T__JI5M633KB9_P2_WES	1	2	0.20298
pdmr_wes_colorectal	185487__224_T__KB5LE7_P1_WES	185487__224_T__KB5LE7_RG_M488_P2_WES	1	2	0.0768089
pdmr_wes_colorectal	185487__224_T__KB5LE7_RG_M488_P2_WES	185487__224_T__KB5LE3MF2N28_P3_WES	2	3	0.10167
pdmr_wes_colorectal	186413__043_R__UQ7_P0_WES	186413__043_R__UQ6QC6_P1_WES	0	1	0.00852483
pdmr_wes_colorectal	186413__043_R__UQ7_P0_WES	186413__043_R__UQ7VU0_P1_WES	0	1	0.00296516
pdmr_wes_colorectal	186413__043_R__UQ6QC6_P1_WES	186413__043_R__UQ7VT8W69_P2_WES	1	2	0.00593032
pdmr_wes_colorectal	186413__043_R__UQ6QC6_P1_WES	186413__043_R__UQ8Q44QR5_P2_WES	1	2	0.0716407
pdmr_wes_colorectal	186413__043_R__UQ7VU0_P1_WES	186413__043_R__UQ7VT8W69_P2_WES	1	2	0.0919199
pdmr_wes_colorectal	186413__043_R__UQ7VU0_P1_WES	186413__043_R__UQ8Q44QR5_P2_WES	1	2	0.119896
pdmr_wes_colorectal	253994__281_T__E85M208_P1_WES	253994__281_T__E85M207E17_P2_WES	1	2	0.00112444
pdmr_wes_colorectal	253994__281_T__E85M209_P1_WES	253994__281_T__E85M207E17_P2_WES	1	2	0.00261584
pdmr_wes_colorectal	253994__281_T__E85M207E17_P2_WES	253994__281_T__E85M209EE3F36A35_P4_WES	2	4	0.00374111
pdmr_wes_colorectal	273541__280_R__E79_P0_WES	273541__280_R__E79A62_P1_WES	0	1	0.000375094
pdmr_wes_colorectal	273541__280_R__E79_P0_WES	273541__280_R__E79A63_P1_WES	0	1	0.0902284
pdmr_wes_colorectal	273541__280_R__E79A62_P1_WES	273541__280_R__E79A62F58_P2_WES	1	2	0.0138318
pdmr_wes_colorectal	273541__280_R__E79A63_P1_WES	273541__280_R__E79A62F58_P2_WES	1	2	0.115471
pdmr_wes_colorectal	296347__364_R__U76_P0_WES	296347__364_R__U77V73_P1_WES	0	1	0.000372162
pdmr_wes_colorectal	296347__364_R__U76_P0_WES	296347__364_R__U77V74_P1_WES	0	1	0.00186706
pdmr_wes_colorectal	296347__364_R__U77_P0_WES	296347__364_R__U77V73_P1_WES	0	1	0.00148754
pdmr_wes_colorectal	296347__364_R__U77_P0_WES	296347__364_R__U77V74_P1_WES	0	1	0.000746269
pdmr_wes_colorectal	296347__364_R__U77V73_P1_WES	296347__364_R__U76V70QC7E19_P3_WES	1	3	0.000371747
pdmr_wes_colorectal	296347__364_R__U77V73_P1_WES	296347__364_R__U77V73PT4K85_P3_WES	1	3	0.000371885
pdmr_wes_colorectal	296347__364_R__U77V74_P1_WES	296347__364_R__U76V70QC7E19_P3_WES	1	3	0.00410754
pdmr_wes_colorectal	296347__364_R__U77V74_P1_WES	296347__364_R__U77V73PT4K85_P3_WES	1	3	0.00410754
pdmr_wes_colorectal	361931__004_R__JT2J23_P1_WES	361931__004_R__QV3HV5JE9_P2_WES	1	2	0.0578358
pdmr_wes_colorectal	361931__004_R__JT2J23_P1_WES	361931__004_R__QV3HV6JE2_P2_WES	1	2	0.0579656
pdmr_wes_colorectal	361931__004_R__JT2J23_P1_WES	361931__004_R__QV3HV7JQ1_P2_WES	1	2	0.0358879
pdmr_wes_colorectal	451658__271_R__E10_P0_WES	451658__271_R__E08FJ7_P1_WES	0	1	0.0447761
pdmr_wes_colorectal	451658__271_R__E10_P0_WES	451658__271_R__E09G26_P1_WES	0	1	0.0583614
pdmr_wes_colorectal	451658__271_R__E10_P0_WES	451658__271_R__E12H76_P1_WES	0	1	0.0161351
pdmr_wes_colorectal	479181__293_R__TG3_P0_WES	479181__293_R__TG3U89_P1_WES	0	1	0.080194
pdmr_wes_colorectal	479181__293_R__TG4_P0_WES	479181__293_R__TG3U89_P1_WES	0	1	0.0823398
pdmr_wes_colorectal	479181__293_R__TG3U89_P1_WES	479181__293_R__TG3U88VJ1_P2_WES	1	2	0.0610573
pdmr_wes_colorectal	479181__293_R__TG3U89_P1_WES	479181__293_R__TG4U98UZ8_P2_WES	1	2	0.0783582
pdmr_wes_colorectal	519858__162_T__T24_P0_WES	519858__162_T__T24TK6UD8_P2_WES	0	2	0.080417
pdmr_wes_colorectal	519858__162_T__T24_P0_WES	519858__162_T__T24TK8U95_P2_WES	0	2	0.0426084
pdmr_wes_colorectal	519858__162_T__T24TK6UD8_P2_WES	519858__162_T__T24TK6UD6V01_P3_WES	2	3	0.190458
pdmr_wes_colorectal	519858__162_T__T24TK6UD8_P2_WES	519858__162_T__T24TK7U91V04_P3_WES	2	3	0.224823
pdmr_wes_colorectal	519858__162_T__T24TK6UD8_P2_WES	519858__162_T__T24TK8U94V07_P3_WES	2	3	0.210605
pdmr_wes_colorectal	519858__162_T__T24TK8U95_P2_WES	519858__162_T__T24TK6UD6V01_P3_WES	2	3	0.164068
pdmr_wes_colorectal	519858__162_T__T24TK8U95_P2_WES	519858__162_T__T24TK7U91V04_P3_WES	2	3	0.203628
pdmr_wes_colorectal	519858__162_T__T24TK8U95_P2_WES	519858__162_T__T24TK8U94V07_P3_WES	2	3	0.0844494
pdmr_wes_colorectal	714841__288_R__KV6_P0_WES	714841__288_R__KV6MG5_P1_WES	0	1	0.00186567
pdmr_wes_colorectal	714841__288_R__KV6_P0_WES	714841__288_R__KV9MH0_P1_WES	0	1	0.00520446
pdmr_wes_colorectal	714841__288_R__KV7_P0_WES	714841__288_R__KV6MG5_P1_WES	0	1	0.00521221
pdmr_wes_colorectal	714841__288_R__KV7_P0_WES	714841__288_R__KV9MH0_P1_WES	0	1	0.00407257
pdmr_wes_colorectal	714841__288_R__KV6MG5_P1_WES	714841__288_R__KV6MF7NX7_P2_WES	1	2	0.0569832
pdmr_wes_colorectal	714841__288_R__KV9MH0_P1_WES	714841__288_R__KV6MF7NX7_P2_WES	1	2	0.0568773
pdmr_wes_colorectal	714841__288_R__KV6MF7NX7_P2_WES	714841__288_R__KV6MF7NX6M067_P3_WES	2	3	0.0784678
pdmr_wes_colorectal	762968__020_R__YP8_P0_WES	762968__020_R__YP8WE6_P1_WES	0	1	0
pdmr_wes_colorectal	762968__020_R__YP8_P0_WES	762968__020_R__YP9WU8_P1_WES	0	1	0.147255
pdmr_wes_colorectal	762968__020_R__YP8_P0_WES	762968__020_R__YQ0W10_P1_WES	0	1	0.0296736
pdmr_wes_colorectal	762968__020_R__YP8_P0_WES	762968__020_R__YQ1WF8_P1_WES	0	1	0
pdmr_wes_colorectal	762968__020_R__YQ0_P0_WES	762968__020_R__YP8WE6_P1_WES	0	1	0
pdmr_wes_colorectal	762968__020_R__YQ0_P0_WES	762968__020_R__YP9WU8_P1_WES	0	1	0.0586053
pdmr_wes_colorectal	762968__020_R__YQ0_P0_WES	762968__020_R__YQ0W10_P1_WES	0	1	0.0296736
pdmr_wes_colorectal	762968__020_R__YQ0_P0_WES	762968__020_R__YQ1WF8_P1_WES	0	1	0
pdmr_wes_colorectal	862259__027_R__IA1_P0_WES	862259__027_R__IA1M440_P1_WES	0	1	0.0167723
pdmr_wes_colorectal	862259__027_R__IA1_P0_WES	862259__027_R__IA1M442_P1_WES	0	1	0.0515695
pdmr_wes_colorectal	862259__027_R__IA1M440_P1_WES	862259__027_R__IA1M440M883_P2_WES	1	2	0.0518077
pdmr_wes_colorectal	862259__027_R__IA1M442_P1_WES	862259__027_R__IA1M440M883_P2_WES	1	2	0.13037
pdmr_wes_colorectal	862259__027_R__IA1M440M883_P2_WES	862259__027_R__IA1M440M881X32_P3_WES	2	3	0.0706845
pdmr_wes_colorectal	862259__027_R__IA1M440M883_P2_WES	862259__027_R__IA1M440M884X90_P3_WES	2	3	0.000745712
pdmr_wes_colorectal	135848__042_T__JI5_P0_WES	135848__042_T__JI5M633KB9_P2_WES	0	2	0.00667408
pdmr_wes_colorectal	135848__042_T__JI6_P0_WES	135848__042_T__JI5M633KB9_P2_WES	0	2	0.22342
pdmr_wes_colorectal	185487__224_T__KB5LE7_P1_WES	185487__224_T__KB5LE3MF2N28_P3_WES	1	3	0.00927644
pdmr_wes_colorectal	186413__043_R__UQ7_P0_WES	186413__043_R__UQ7VT8W69_P2_WES	0	2	0.00481838
pdmr_wes_colorectal	186413__043_R__UQ7_P0_WES	186413__043_R__UQ8Q44QR5_P2_WES	0	2	0.0809206
pdmr_wes_colorectal	253994__281_T__E85M208_P1_WES	253994__281_T__E85M209EE3F36A35_P4_WES	1	4	0.00373274
pdmr_wes_colorectal	253994__281_T__E85M209_P1_WES	253994__281_T__E85M209EE3F36A35_P4_WES	1	4	0.00409531
pdmr_wes_colorectal	273541__280_R__E79_P0_WES	273541__280_R__E79A62F58_P2_WES	0	2	0
pdmr_wes_colorectal	296347__364_R__U76_P0_WES	296347__364_R__U76V70QC7E19_P3_WES	0	3	0
pdmr_wes_colorectal	296347__364_R__U77_P0_WES	296347__364_R__U76V70QC7E19_P3_WES	0	3	0.00111566
pdmr_wes_colorectal	296347__364_R__U76_P0_WES	296347__364_R__U77V73PT4K85_P3_WES	0	3	0
pdmr_wes_colorectal	296347__364_R__U77_P0_WES	296347__364_R__U77V73PT4K85_P3_WES	0	3	0.00111566
pdmr_wes_colorectal	479181__293_R__TG3_P0_WES	479181__293_R__TG3U88VJ1_P2_WES	0	2	0.0934127
pdmr_wes_colorectal	479181__293_R__TG4_P0_WES	479181__293_R__TG3U88VJ1_P2_WES	0	2	0.0959108
pdmr_wes_colorectal	479181__293_R__TG3_P0_WES	479181__293_R__TG4U98UZ8_P2_WES	0	2	0.0122859
pdmr_wes_colorectal	479181__293_R__TG4_P0_WES	479181__293_R__TG4U98UZ8_P2_WES	0	2	0.0133929
pdmr_wes_colorectal	519858__162_T__T24_P0_WES	519858__162_T__T24TK6UD6V01_P3_WES	0	3	0.0598958
pdmr_wes_colorectal	519858__162_T__T24_P0_WES	519858__162_T__T24TK7U91V04_P3_WES	0	3	0.176252
pdmr_wes_colorectal	519858__162_T__T24_P0_WES	519858__162_T__T24TK8U94V07_P3_WES	0	3	0.110573
pdmr_wes_colorectal	714841__288_R__KV6_P0_WES	714841__288_R__KV6MF7NX7_P2_WES	0	2	0.0611028
pdmr_wes_colorectal	714841__288_R__KV7_P0_WES	714841__288_R__KV6MF7NX7_P2_WES	0	2	0.0554315
pdmr_wes_colorectal	714841__288_R__KV6_P0_WES	714841__288_R__KV6MF7NX6M067_P3_WES	0	3	0.0264334
pdmr_wes_colorectal	714841__288_R__KV7_P0_WES	714841__288_R__KV6MF7NX6M067_P3_WES	0	3	0.0259355
pdmr_wes_colorectal	714841__288_R__KV6MG5_P1_WES	714841__288_R__KV6MF7NX6M067_P3_WES	1	3	0.023455
pdmr_wes_colorectal	714841__288_R__KV9MH0_P1_WES	714841__288_R__KV6MF7NX6M067_P3_WES	1	3	0.0244535
pdmr_wes_colorectal	862259__027_R__IA1_P0_WES	862259__027_R__IA1M440M883_P2_WES	0	2	0.0707108
pdmr_wes_colorectal	862259__027_R__IA1_P0_WES	862259__027_R__IA1M440M881X32_P3_WES	0	3	0.0539635
pdmr_wes_colorectal	862259__027_R__IA1_P0_WES	862259__027_R__IA1M440M884X90_P3_WES	0	3	0.0701231
pdmr_wes_colorectal	862259__027_R__IA1M440_P1_WES	862259__027_R__IA1M440M881X32_P3_WES	1	3	0.0186359
pdmr_wes_colorectal	862259__027_R__IA1M442_P1_WES	862259__027_R__IA1M440M881X32_P3_WES	1	3	0.0881584
pdmr_wes_colorectal	862259__027_R__IA1M440_P1_WES	862259__027_R__IA1M440M884X90_P3_WES	1	3	0.0514733
pdmr_wes_colorectal	862259__027_R__IA1M442_P1_WES	862259__027_R__IA1M440M884X90_P3_WES	1	3	0.130663
pdmr_wes_headneck	226611__082_R__XF8_P0_WES	226611__082_R__XF6V27_P1_WES	0	1	0.0483811
pdmr_wes_headneck	226611__082_R__XF8_P0_WES	226611__082_R__XF7VA2_P1_WES	0	1	0.0167598
pdmr_wes_headneck	226611__082_R__XF6V27_P1_WES	226611__082_R__XF6V30U25_P2_WES	1	2	0.039077
pdmr_wes_headneck	226611__082_R__XF7VA2_P1_WES	226611__082_R__XF6V30U25_P2_WES	1	2	0.00260611
pdmr_wes_headneck	226611__082_R__XF6V30U25_P2_WES	226611__082_R__XF8V32_RG_VZ9_P3_WES	2	3	0.0346111
pdmr_wes_headneck	226611__082_R__XF6V30U25_P2_WES	226611__082_R__XF8V33_RG_VZ9_P3_WES	2	3	0.0346111
pdmr_wes_headneck	245127__232_R__KE6_P0_WES	245127__232_R__KE6L74_P1_WES	0	1	0
pdmr_wes_headneck	245127__232_R__KE6L74_P1_WES	245127__232_R__KE8KY7_RG_LW5_P2_WES	1	2	0.0891862
pdmr_wes_headneck	245127__232_R__KE8KY7_RG_LW5_P2_WES	245127__232_R__KE6L72N45VG1_P3_WES	2	3	0.0241277
pdmr_wes_headneck	246569__268_R__FE9_P0_WES	246569__268_R__FE9WE1M277_P2_WES	0	2	0.00111857
pdmr_wes_headneck	246569__268_R__FE9_P0_WES	246569__268_R__FE9WE2_RG_W11_P2_WES	0	2	0.00186498
pdmr_wes_headneck	246569__268_R__FE9_P0_WES	246569__268_R__FE9WE4M890_P2_WES	0	2	0.0312966
pdmr_wes_headneck	246569__268_R__FE9_P0_WES	246569__268_R__FE9WE5_RG_W15_P2_WES	0	2	0.0026003
pdmr_wes_headneck	246569__268_R__FE9WE1M277_P2_WES	246569__268_R__FE9WE4M889M938_P3_WES	2	3	0.0033557
pdmr_wes_headneck	246569__268_R__FE9WE2_RG_W11_P2_WES	246569__268_R__FE9WE4M889M938_P3_WES	2	3	0.00186498
pdmr_wes_headneck	246569__268_R__FE9WE4M890_P2_WES	246569__268_R__FE9WE4M889M938_P3_WES	2	3	0.0305514
pdmr_wes_headneck	246569__268_R__FE9WE5_RG_W15_P2_WES	246569__268_R__FE9WE4M889M938_P3_WES	2	3	0.00668648
pdmr_wes_headneck	275155__148_R__T16_P0_WES	275155__148_R__T12T71TC0_P2_WES	0	2	0.0354478
pdmr_wes_headneck	275155__148_R__T16_P0_WES	275155__148_R__T13T75TE5_P2_WES	0	2	0.00261292
pdmr_wes_headneck	275155__148_R__T16_P0_WES	275155__148_R__T15TB2TX9_P2_WES	0	2	0.0216176
pdmr_wes_headneck	275155__148_R__T16_P0_WES	275155__148_R__T16TJ3UK1_P2_WES	0	2	0.0164302
pdmr_wes_headneck	297248__317_R__AS2NA9E78_P2_WES	297248__317_R__AS2NA9E78F14FG2HE2_P5_WES	2	5	0.0706014
pdmr_wes_headneck	297248__317_R__AS2NA9E79_P2_WES	297248__317_R__AS2NA9E78F14FG2HE2_P5_WES	2	5	0.101417
pdmr_wes_headneck	297248__317_R__AS2NA9E78F14FG2HE2_P5_WES	297248__317_R__AS2NA9E78F14FG0G41HV4_P6_WES	5	6	0.0400599
pdmr_wes_headneck	328373__195_R__G50_P0_WES	328373__195_R__G47GE9_P1_WES	0	1	0.0278707
pdmr_wes_headneck	328373__195_R__G50_P0_WES	328373__195_R__G48GJ3_P1_WES	0	1	0.127462
pdmr_wes_headneck	328373__195_R__G47GE9_P1_WES	328373__195_R__G47GF1GP6_P2_WES	1	2	0.0755489
pdmr_wes_headneck	328373__195_R__G48GJ3_P1_WES	328373__195_R__G47GF1GP6_P2_WES	1	2	0.125
pdmr_wes_headneck	328373__195_R__G47GF1GP6_P2_WES	328373__195_R__G49GM6GT6Y25_P3_WES	2	3	0.10201
pdmr_wes_headneck	345371__062_R__P24_P0_WES	345371__062_R__P25PJ8_P1_WES	0	1	0.0178904
pdmr_wes_headneck	345371__062_R__P24_P0_WES	345371__062_R__P26PK3_P1_WES	0	1	0.036194
pdmr_wes_headneck	345371__062_R__P24_P0_WES	345371__062_R__P26PK6_P1_WES	0	1	0.016766
pdmr_wes_headneck	345371__062_R__P24_P0_WES	345371__062_R__P27PQ6_P1_WES	0	1	0.0171578
pdmr_wes_headneck	345371__062_R__P26_P0_WES	345371__062_R__P25PJ8_P1_WES	0	1	0.0186289
pdmr_wes_headneck	345371__062_R__P26_P0_WES	345371__062_R__P26PK3_P1_WES	0	1	0.000373134
pdmr_wes_headneck	345371__062_R__P26_P0_WES	345371__062_R__P26PK6_P1_WES	0	1	0.0164057
pdmr_wes_headneck	345371__062_R__P26_P0_WES	345371__062_R__P27PQ6_P1_WES	0	1	0.0178971
pdmr_wes_headneck	562742__068_R__H25_P0_WES	562742__068_R__H25HE5_P1_WES	0	1	0.109915
pdmr_wes_headneck	562742__068_R__H25_P0_WES	562742__068_R__H25HE8_P1_WES	0	1	0.0705533
pdmr_wes_headneck	562742__068_R__H25HE5_P1_WES	562742__068_R__H24WF0M892_P2_WES	1	2	0.159302
pdmr_wes_headneck	562742__068_R__H25HE5_P1_WES	562742__068_R__H26HF3M876_P2_WES	1	2	0.0181953
pdmr_wes_headneck	562742__068_R__H25HE8_P1_WES	562742__068_R__H24WF0M892_P2_WES	1	2	0.119941
pdmr_wes_headneck	562742__068_R__H25HE8_P1_WES	562742__068_R__H26HF3M876_P2_WES	1	2	0.0575566
pdmr_wes_headneck	562742__068_R__H24WF0M892_P2_WES	562742__068_R__H24WF0M894X07_P3_WES	2	3	0.137393
pdmr_wes_headneck	562742__068_R__H26HF3M876_P2_WES	562742__068_R__H24WF0M894X07_P3_WES	2	3	0.0880059
pdmr_wes_headneck	582836__169_R__A37_P0_WES	582836__169_R__A37AA1_P1_WES	0	1	0.00111524
pdmr_wes_headneck	582836__169_R__A37_P0_WES	582836__169_R__A38AC6_P1_WES	0	1	0.00111732
pdmr_wes_headneck	582836__169_R__A37_P0_WES	582836__169_R__A38AC8_P1_WES	0	1	0.00745434
pdmr_wes_headneck	582836__169_R__A37_P0_WES	582836__169_R__A39AH5_P1_WES	0	1	0.0011169
pdmr_wes_headneck	582836__169_R__A39_P0_WES	582836__169_R__A37AA1_P1_WES	0	1	0.000371885
pdmr_wes_headneck	582836__169_R__A39_P0_WES	582836__169_R__A38AC6_P1_WES	0	1	0.00149142
pdmr_wes_headneck	582836__169_R__A39_P0_WES	582836__169_R__A38AC8_P1_WES	0	1	0.00149198
pdmr_wes_headneck	582836__169_R__A39_P0_WES	582836__169_R__A39AH5_P1_WES	0	1	0.00149031
pdmr_wes_headneck	668155__338_R__YE7_P0_WES	668155__338_R__YE8XD4_P1_WES	0	1	0.0790939
pdmr_wes_headneck	668155__338_R__YE7_P0_WES	668155__338_R__YF0XE0_P1_WES	0	1	0.0656772
pdmr_wes_headneck	735871__273_R__GU9_P0_WES	735871__273_R__GV1Y89_P1_WES	0	1	0.211157
pdmr_wes_headneck	735871__273_R__GV1Y89_P1_WES	735871__273_R__GU7Y57YM7_P2_WES	1	2	0.340187
pdmr_wes_headneck	735871__273_R__GV1Y89_P1_WES	735871__273_R__GU8YF8X78_P2_WES	1	2	0.319268
pdmr_wes_headneck	735871__273_R__GV1Y89_P1_WES	735871__273_R__GU9YA2X13_P2_WES	1	2	0.284112
pdmr_wes_headneck	784116__028_R__H04_P0_WES	784116__028_R__H04M900_P1_WES	0	1	0.0282528
pdmr_wes_headneck	784116__028_R__H04_P0_WES	784116__028_R__H06HG0_P1_WES	0	1	0.167533
pdmr_wes_headneck	784116__028_R__H06_P0_WES	784116__028_R__H04M900_P1_WES	0	1	0.15942
pdmr_wes_headneck	784116__028_R__H06_P0_WES	784116__028_R__H06HG0_P1_WES	0	1	0.0178306
pdmr_wes_headneck	784116__028_R__H04M900_P1_WES	784116__028_R__H04M898M143_P2_WES	1	2	0.0330732
pdmr_wes_headneck	784116__028_R__H04M900_P1_WES	784116__028_R__H06HF7W51_P2_WES	1	2	0.132664
pdmr_wes_headneck	784116__028_R__H06HG0_P1_WES	784116__028_R__H04M898M143_P2_WES	1	2	0.167533
pdmr_wes_headneck	784116__028_R__H06HG0_P1_WES	784116__028_R__H06HF7W51_P2_WES	1	2	0.178611
pdmr_wes_headneck	832693__133_R__VW3_P0_WES	832693__133_R__VW3M168_P1_WES	0	1	0
pdmr_wes_headneck	832693__133_R__VW3_P0_WES	832693__133_R__VW5PV3_P1_WES	0	1	0.00224131
pdmr_wes_headneck	832693__133_R__VW5_P0_WES	832693__133_R__VW3M168_P1_WES	0	1	0.000372024
pdmr_wes_headneck	832693__133_R__VW5_P0_WES	832693__133_R__VW5PV3_P1_WES	0	1	0.0685544
pdmr_wes_headneck	832693__133_R__VW3M168_P1_WES	832693__133_R__VW5PV2F46_P2_WES	1	2	0.113636
pdmr_wes_headneck	832693__133_R__VW5PV3_P1_WES	832693__133_R__VW5PV2F46_P2_WES	1	2	0.0674367
pdmr_wes_headneck	832693__133_R__VW5PV2F46_P2_WES	832693__133_R__VW5PV2F44M91_P3_WES	2	3	0.0320537
pdmr_wes_headneck	845751__090_R__XM7_P0_WES	845751__090_R__XM7AY1_P1_WES	0	1	0.142168
pdmr_wes_headneck	845751__090_R__XM8_P0_WES	845751__090_R__XM7AY1_P1_WES	0	1	0.15165
pdmr_wes_headneck	845751__090_R__XM7AY1_P1_WES	845751__090_R__XM7AY3V42_P2_WES	1	2	0.199555
pdmr_wes_headneck	845751__090_R__XM7AY3V42_P2_WES	845751__090_R__XM8AA5_RG_VH4_P2_WES	2	2	0.25864
pdmr_wes_headneck	915372__287_R__FJ4_P0_WES	915372__287_R__FJ4P73_P1_WES	0	1	0.101632
pdmr_wes_headneck	915372__287_R__FJ4_P0_WES	915372__287_R__FJ4P75_P1_WES	0	1	0.0482196
pdmr_wes_headneck	915372__287_R__FJ6_P0_WES	915372__287_R__FJ4P73_P1_WES	0	1	0.226632
pdmr_wes_headneck	915372__287_R__FJ6_P0_WES	915372__287_R__FJ4P75_P1_WES	0	1	0.168769
pdmr_wes_headneck	915372__287_R__FJ4P73_P1_WES	915372__287_R__FJ6P86PG5_P2_WES	1	2	0.117516
pdmr_wes_headneck	915372__287_R__FJ4P75_P1_WES	915372__287_R__FJ6P86PG5_P2_WES	1	2	0.0632205
pdmr_wes_headneck	915372__287_R__FJ6P86PG5_P2_WES	915372__287_R__FJ6P86PG1M165_P3_WES	2	3	0.0903682
pdmr_wes_headneck	932174__294_R__KX4_P0_WES	932174__294_R__KX3N20_P1_WES	0	1	0.00112486
pdmr_wes_headneck	932174__294_R__KX4_P0_WES	932174__294_R__KX4MN9_P1_WES	0	1	0.0115542
pdmr_wes_headneck	932174__294_R__KX3N20_P1_WES	932174__294_R__KX3N24Q81_P2_WES	1	2	0.0576271
pdmr_wes_headneck	932174__294_R__KX4MN9_P1_WES	932174__294_R__KX3N24Q81_P2_WES	1	2	0.0588456
pdmr_wes_headneck	958767__090_R__H50_P0_WES	958767__090_R__H50WF1HJ3_P2_WES	0	2	0.36946
pdmr_wes_headneck	958767__090_R__H50_P0_WES	958767__090_R__H50WF2HK9_P2_WES	0	2	0.0495529
pdmr_wes_headneck	958767__090_R__H50_P0_WES	958767__090_R__H50WF4HL6_P2_WES	0	2	0.134301
pdmr_wes_headneck	958767__090_R__H50WF1HJ3_P2_WES	958767__090_R__H50WF1HJ6M187_P3_WES	2	3	0.0542549
pdmr_wes_headneck	958767__090_R__H50WF1HJ3_P2_WES	958767__090_R__H50WF2HL0M193_P3_WES	2	3	0.341636
pdmr_wes_headneck	958767__090_R__H50WF2HK9_P2_WES	958767__090_R__H50WF1HJ6M187_P3_WES	2	3	0.216387
pdmr_wes_headneck	958767__090_R__H50WF2HK9_P2_WES	958767__090_R__H50WF2HL0M193_P3_WES	2	3	0.0479732
pdmr_wes_headneck	958767__090_R__H50WF4HL6_P2_WES	958767__090_R__H50WF1HJ6M187_P3_WES	2	3	0.333209
pdmr_wes_headneck	958767__090_R__H50WF4HL6_P2_WES	958767__090_R__H50WF2HL0M193_P3_WES	2	3	0.145563
pdmr_wes_headneck	959717__210_R__A57AG6AV2I60_P3_WES	959717__210_R__A57AG6AV2I62IH4N31NL1_P6_WES	3	6	0.0628954
pdmr_wes_headneck	959717__210_R__A57AG6AV2I60_P3_WES	959717__210_R__A59AG8AV8I72IM6N78NT1_P6_WES	3	6	0.300223
pdmr_wes_headneck	959717__210_R__A58AG7AV6I69_P3_WES	959717__210_R__A57AG6AV2I62IH4N31NL1_P6_WES	3	6	0.144507
pdmr_wes_headneck	959717__210_R__A58AG7AV6I69_P3_WES	959717__210_R__A59AG8AV8I72IM6N78NT1_P6_WES	3	6	0.283432
pdmr_wes_headneck	981375__231_R__T92TV2_P1_WES	981375__231_R__T92TV1_RG_M34_P2_WES	1	2	0.00334324
pdmr_wes_headneck	981375__231_R__T94UD3_R_P1_WES	981375__231_R__T92TV1_RG_M34_P2_WES	1	2	0.0739502
pdmr_wes_headneck	981375__231_R__T92TV1_RG_M34_P2_WES	981375__231_R__T95TV6VM3M177_P3_WES	2	3	0.0256315
pdmr_wes_headneck	226611__082_R__XF8_P0_WES	226611__082_R__XF6V30U25_P2_WES	0	2	0.014892
pdmr_wes_headneck	226611__082_R__XF8_P0_WES	226611__082_R__XF8V32_RG_VZ9_P3_WES	0	3	0.0435592
pdmr_wes_headneck	226611__082_R__XF8_P0_WES	226611__082_R__XF8V33_RG_VZ9_P3_WES	0	3	0.0435592
pdmr_wes_headneck	226611__082_R__XF6V27_P1_WES	226611__082_R__XF8V32_RG_VZ9_P3_WES	1	3	0.00557414
pdmr_wes_headneck	226611__082_R__XF7VA2_P1_WES	226611__082_R__XF8V32_RG_VZ9_P3_WES	1	3	0.039851
pdmr_wes_headneck	226611__082_R__XF6V27_P1_WES	226611__082_R__XF8V33_RG_VZ9_P3_WES	1	3	0.00557414
pdmr_wes_headneck	226611__082_R__XF7VA2_P1_WES	226611__082_R__XF8V33_RG_VZ9_P3_WES	1	3	0.039851
pdmr_wes_headneck	245127__232_R__KE6_P0_WES	245127__232_R__KE8KY7_RG_LW5_P2_WES	0	2	0.089896
pdmr_wes_headneck	245127__232_R__KE6_P0_WES	245127__232_R__KE6L72N45VG1_P3_WES	0	3	0
pdmr_wes_headneck	245127__232_R__KE6L74_P1_WES	245127__232_R__KE6L72N45VG1_P3_WES	1	3	0
pdmr_wes_headneck	246569__268_R__FE9_P0_WES	246569__268_R__FE9WE4M889M938_P3_WES	0	3	0.00519481
pdmr_wes_headneck	297248__317_R__AS2NA9E78_P2_WES	297248__317_R__AS2NA9E78F14FG0G41HV4_P6_WES	2	6	0.0547842
pdmr_wes_headneck	297248__317_R__AS2NA9E79_P2_WES	297248__317_R__AS2NA9E78F14FG0G41HV4_P6_WES	2	6	0.0915229
pdmr_wes_headneck	328373__195_R__G50_P0_WES	328373__195_R__G47GF1GP6_P2_WES	0	2	0.0513584
pdmr_wes_headneck	328373__195_R__G50_P0_WES	328373__195_R__G49GM6GT6Y25_P3_WES	0	3	0.0609665
pdmr_wes_headneck	328373__195_R__G47GE9_P1_WES	328373__195_R__G49GM6GT6Y25_P3_WES	1	3	0.0728625
pdmr_wes_headneck	328373__195_R__G48GJ3_P1_WES	328373__195_R__G49GM6GT6Y25_P3_WES	1	3	0.0998886
pdmr_wes_headneck	562742__068_R__H25_P0_WES	562742__068_R__H24WF0M892_P2_WES	0	2	0.0921248
pdmr_wes_headneck	562742__068_R__H25_P0_WES	562742__068_R__H26HF3M876_P2_WES	0	2	0.126625
pdmr_wes_headneck	562742__068_R__H25_P0_WES	562742__068_R__H24WF0M894X07_P3_WES	0	3	0.119569
pdmr_wes_headneck	562742__068_R__H25HE5_P1_WES	562742__068_R__H24WF0M894X07_P3_WES	1	3	0.0890869
pdmr_wes_headneck	562742__068_R__H25HE8_P1_WES	562742__068_R__H24WF0M894X07_P3_WES	1	3	0.0497402
pdmr_wes_headneck	735871__273_R__GU9_P0_WES	735871__273_R__GU7Y57YM7_P2_WES	0	2	0.00562219
pdmr_wes_headneck	735871__273_R__GU9_P0_WES	735871__273_R__GU8YF8X78_P2_WES	0	2	0.00411677
pdmr_wes_headneck	735871__273_R__GU9_P0_WES	735871__273_R__GU9YA2X13_P2_WES	0	2	0.0404343
pdmr_wes_headneck	784116__028_R__H04_P0_WES	784116__028_R__H04M898M143_P2_WES	0	2	0.0650558
pdmr_wes_headneck	784116__028_R__H06_P0_WES	784116__028_R__H04M898M143_P2_WES	0	2	0.158618
pdmr_wes_headneck	784116__028_R__H04_P0_WES	784116__028_R__H06HF7W51_P2_WES	0	2	0.135266
pdmr_wes_headneck	784116__028_R__H06_P0_WES	784116__028_R__H06HF7W51_P2_WES	0	2	0.173541
pdmr_wes_headneck	832693__133_R__VW3_P0_WES	832693__133_R__VW5PV2F46_P2_WES	0	2	0.0814344
pdmr_wes_headneck	832693__133_R__VW5_P0_WES	832693__133_R__VW5PV2F46_P2_WES	0	2	0.114094
pdmr_wes_headneck	832693__133_R__VW3_P0_WES	832693__133_R__VW5PV2F44M91_P3_WES	0	3	0.0160628
pdmr_wes_headneck	832693__133_R__VW5_P0_WES	832693__133_R__VW5PV2F44M91_P3_WES	0	3	0.0823091
pdmr_wes_headneck	832693__133_R__VW3M168_P1_WES	832693__133_R__VW5PV2F44M91_P3_WES	1	3	0.0819672
pdmr_wes_headneck	832693__133_R__VW5PV3_P1_WES	832693__133_R__VW5PV2F44M91_P3_WES	1	3	0.00223464
pdmr_wes_headneck	845751__090_R__XM7_P0_WES	845751__090_R__XM7AY3V42_P2_WES	0	2	0.0783222
pdmr_wes_headneck	845751__090_R__XM8_P0_WES	845751__090_R__XM7AY3V42_P2_WES	0	2	0.0485905
pdmr_wes_headneck	845751__090_R__XM7_P0_WES	845751__090_R__XM8AA5_RG_VH4_P2_WES	0	2	0.195685
pdmr_wes_headneck	845751__090_R__XM8_P0_WES	845751__090_R__XM8AA5_RG_VH4_P2_WES	0	2	0.223626
pdmr_wes_headneck	915372__287_R__FJ4_P0_WES	915372__287_R__FJ6P86PG5_P2_WES	0	2	0.107103
pdmr_wes_headneck	915372__287_R__FJ6_P0_WES	915372__287_R__FJ6P86PG5_P2_WES	0	2	0.198215
pdmr_wes_headneck	915372__287_R__FJ4_P0_WES	915372__287_R__FJ6P86PG1M165_P3_WES	0	3	0.12908
pdmr_wes_headneck	915372__287_R__FJ6_P0_WES	915372__287_R__FJ6P86PG1M165_P3_WES	0	3	0.109421
pdmr_wes_headneck	915372__287_R__FJ4P73_P1_WES	915372__287_R__FJ6P86PG1M165_P3_WES	1	3	0.140208
pdmr_wes_headneck	915372__287_R__FJ4P75_P1_WES	915372__287_R__FJ6P86PG1M165_P3_WES	1	3	0.0860534
pdmr_wes_headneck	932174__294_R__KX4_P0_WES	932174__294_R__KX3N24Q81_P2_WES	0	2	0.0371204
pdmr_wes_headneck	958767__090_R__H50_P0_WES	958767__090_R__H50WF1HJ6M187_P3_WES	0	3	0.362519
pdmr_wes_headneck	958767__090_R__H50_P0_WES	958767__090_R__H50WF2HL0M193_P3_WES	0	3	0.08262
pdmr_wes_headneck	981375__231_R__T92TV2_P1_WES	981375__231_R__T95TV6VM3M177_P3_WES	1	3	0.02228
pdmr_wes_headneck	981375__231_R__T94UD3_R_P1_WES	981375__231_R__T95TV6VM3M177_P3_WES	1	3	0.0557207
pdmr_wes_lung	258747__076_R__XB9_P0_WES	258747__076_R__XB9WS8_P1_WES	0	1	0.171077
pdmr_wes_lung	258747__076_R__XB9_P0_WES	258747__076_R__XB9WS9_P1_WES	0	1	0.0704961
pdmr_wes_lung	258747__076_R__XB9_P0_WES	258747__076_R__XB9WT1_P1_WES	0	1	0.00335696
pdmr_wes_lung	258747__076_R__XB9WS8_P1_WES	258747__076_R__XB9WT1Y20_P2_WES	1	2	0.197839
pdmr_wes_lung	258747__076_R__XB9WS9_P1_WES	258747__076_R__XB9WT1Y20_P2_WES	1	2	0.0686055
pdmr_wes_lung	258747__076_R__XB9WT1_P1_WES	258747__076_R__XB9WT1Y20_P2_WES	1	2	0.0104478
pdmr_wes_lung	349418__098_R__JS4_P0_WES	349418__098_R__JS4KX0_P1_WES	0	1	0.00670641
pdmr_wes_lung	349418__098_R__JS5_P0_WES	349418__098_R__JS4KX0_P1_WES	0	1	0.00372995
pdmr_wes_lung	349418__098_R__JU4_P0_WES	349418__098_R__JS4KX0_P1_WES	0	1	0.00409836
pdmr_wes_lung	349418__098_R__JS4KX0_P1_WES	349418__098_R__JU4KT5L04_P2_WES	1	2	0.0469449
pdmr_wes_lung	417821__307_R__TO3_P0_WES	417821__307_R__TO3US9_P1_WES	0	1	0.104539
pdmr_wes_lung	417821__307_R__TO3US9_P1_WES	417821__307_R__TO3UT0VL0_P2_WES	1	2	0.128539
pdmr_wes_lung	417821__307_R__TO3US9_P1_WES	417821__307_R__TO3UT3VL8_P2_WES	1	2	0.104205
pdmr_wes_lung	417821__307_R__TO3UT0VL0_P2_WES	417821__307_R__TO3UT1VL1Q87_P3_WES	2	3	0.0413408
pdmr_wes_lung	417821__307_R__TO3UT0VL0_P2_WES	417821__307_R__TO3UT2VL5Q89_P3_WES	2	3	0.0033532
pdmr_wes_lung	417821__307_R__TO3UT3VL8_P2_WES	417821__307_R__TO3UT1VL1Q87_P3_WES	2	3	0.0189662
pdmr_wes_lung	417821__307_R__TO3UT3VL8_P2_WES	417821__307_R__TO3UT2VL5Q89_P3_WES	2	3	0.00223214
pdmr_wes_lung	692585__246_R__AB7_P0_WES	692585__246_R__AB7IJ0_P1_WES	0	1	0.0245444
pdmr_wes_lung	692585__246_R__AB7IJ0_P1_WES	692585__246_R__AB7IJ0NI0_P2_WES	1	2	0.011537
pdmr_wes_lung	692585__246_R__AB7IJ0NI0_P2_WES	692585__246_R__AB7IJ0NH9QS9_P3_WES	2	3	0.000744048
pdmr_wes_lung	692585__246_R__AB7IJ0NI0_P2_WES	692585__246_R__AB7IJ1NK6M780_P3_WES	2	3	0.0391207
pdmr_wes_lung	729321__352_R__YK2_P0_WES	729321__352_R__YK3_L_XS7_P1_WES	0	1	0.00897196
pdmr_wes_lung	729321__352_R__YK2_P0_WES	729321__352_R__YK3_R_XS2_P1_WES	0	1	0.00708955
pdmr_wes_lung	729321__352_R__YK2_P0_WES	729321__352_R__YK4WE2_P1_WES	0	1	0.111028
pdmr_wes_lung	729321__352_R__YK3_R_P0_WES	729321__352_R__YK3_L_XS7_P1_WES	0	1	0.0179574
pdmr_wes_lung	729321__352_R__YK3_R_P0_WES	729321__352_R__YK3_R_XS2_P1_WES	0	1	0.0108533
pdmr_wes_lung	729321__352_R__YK3_R_P0_WES	729321__352_R__YK4WE2_P1_WES	0	1	0.111361
pdmr_wes_lung	729321__352_R__YK4_P0_WES	729321__352_R__YK3_L_XS7_P1_WES	0	1	0.0150094
pdmr_wes_lung	729321__352_R__YK4_P0_WES	729321__352_R__YK3_R_XS2_P1_WES	0	1	0.0052356
pdmr_wes_lung	729321__352_R__YK4_P0_WES	729321__352_R__YK4WE2_P1_WES	0	1	0.124298
pdmr_wes_lung	827478__307_R__AO2_P0_WES	827478__307_R__AO2N44E18_P2_WES	0	2	0.0782414
pdmr_wes_lung	827478__307_R__AO2_P0_WES	827478__307_R__AO2N44_RG_J23_P2_WES	0	2	0.0696981
pdmr_wes_lung	827478__307_R__AO2N44E18_P2_WES	827478__307_R__AO2N44E18FN0_P3_WES	2	3	0.129512
pdmr_wes_lung	827478__307_R__AO2N44_RG_J23_P2_WES	827478__307_R__AO2N44E18FN0_P3_WES	2	3	0.180633
pdmr_wes_lung	952719__076_R__P53_P0_WES	952719__076_R__P53PH1_P1_WES	0	1	0.125
pdmr_wes_lung	952719__076_R__P53_P0_WES	952719__076_R__P54PH6_P1_WES	0	1	0.128492
pdmr_wes_lung	952719__076_R__P53_P0_WES	952719__076_R__P56PH7_P1_WES	0	1	0.128635
pdmr_wes_lung	952719__076_R__P53_P0_WES	952719__076_R__P57PE2_P1_WES	0	1	0.124767
pdmr_wes_lung	952719__076_R__P56_P0_WES	952719__076_R__P53PH1_P1_WES	0	1	0.00521999
pdmr_wes_lung	952719__076_R__P56_P0_WES	952719__076_R__P54PH6_P1_WES	0	1	0.00484171
pdmr_wes_lung	952719__076_R__P56_P0_WES	952719__076_R__P56PH7_P1_WES	0	1	0.00298063
pdmr_wes_lung	952719__076_R__P56_P0_WES	952719__076_R__P57PE2_P1_WES	0	1	0.024581
pdmr_wes_lung	952719__076_R__P57_P0_WES	952719__076_R__P53PH1_P1_WES	0	1	0.176295
pdmr_wes_lung	952719__076_R__P57_P0_WES	952719__076_R__P54PH6_P1_WES	0	1	0.179249
pdmr_wes_lung	952719__076_R__P57_P0_WES	952719__076_R__P56PH7_P1_WES	0	1	0.178399
pdmr_wes_lung	952719__076_R__P57_P0_WES	952719__076_R__P57PE2_P1_WES	0	1	0.175465
pdmr_wes_lung	997726__040_R__X17_P0_WES	997726__040_R__X15W14_P1_WES	0	1	0.18334
pdmr_wes_lung	997726__040_R__X17_P0_WES	997726__040_R__X16XX3_P1_WES	0	1	0.090301
pdmr_wes_lung	997726__040_R__X17_P0_WES	997726__040_R__X18W29_P1_WES	0	1	0.0609439
pdmr_wes_lung	997726__040_R__X17_P0_WES	997726__040_R__X19XY3_P1_WES	0	1	0.105419
pdmr_wes_lung	997726__040_R__X18_P0_WES	997726__040_R__X15W14_P1_WES	0	1	0.285714
pdmr_wes_lung	997726__040_R__X18_P0_WES	997726__040_R__X16XX3_P1_WES	0	1	0.0754647
pdmr_wes_lung	997726__040_R__X18_P0_WES	997726__040_R__X18W29_P1_WES	0	1	0.0654275
pdmr_wes_lung	997726__040_R__X18_P0_WES	997726__040_R__X19XY3_P1_WES	0	1	0.115856
pdmr_wes_lung	258747__076_R__XB9_P0_WES	258747__076_R__XB9WT1Y20_P2_WES	0	2	0.0286672
pdmr_wes_lung	349418__098_R__JS4_P0_WES	349418__098_R__JU4KT5L04_P2_WES	0	2	0.113306
pdmr_wes_lung	349418__098_R__JS5_P0_WES	349418__098_R__JU4KT5L04_P2_WES	0	2	0.0518077
pdmr_wes_lung	349418__098_R__JU4_P0_WES	349418__098_R__JU4KT5L04_P2_WES	0	2	0.0927029
pdmr_wes_lung	417821__307_R__TO3_P0_WES	417821__307_R__TO3UT0VL0_P2_WES	0	2	0.0252976
pdmr_wes_lung	417821__307_R__TO3_P0_WES	417821__307_R__TO3UT3VL8_P2_WES	0	2	0.000743218
pdmr_wes_lung	417821__307_R__TO3_P0_WES	417821__307_R__TO3UT1VL1Q87_P3_WES	0	3	0.0197099
pdmr_wes_lung	417821__307_R__TO3_P0_WES	417821__307_R__TO3UT2VL5Q89_P3_WES	0	3	0.00223131
pdmr_wes_lung	417821__307_R__TO3US9_P1_WES	417821__307_R__TO3UT1VL1Q87_P3_WES	1	3	0.0912477
pdmr_wes_lung	417821__307_R__TO3US9_P1_WES	417821__307_R__TO3UT2VL5Q89_P3_WES	1	3	0.103911
pdmr_wes_lung	692585__246_R__AB7IJ0_P1_WES	692585__246_R__AB7IJ0NH9QS9_P3_WES	1	3	0.0122677
pdmr_wes_lung	692585__246_R__AB7IJ0_P1_WES	692585__246_R__AB7IJ1NK6M780_P3_WES	1	3	0.0498697
pdmr_wes_lung	692585__246_R__AB7_P0_WES	692585__246_R__AB7IJ0NI0_P2_WES	0	2	0.0130112
pdmr_wes_lung	692585__246_R__AB7_P0_WES	692585__246_R__AB7IJ0NH9QS9_P3_WES	0	3	0.0118915
pdmr_wes_lung	692585__246_R__AB7_P0_WES	692585__246_R__AB7IJ1NK6M780_P3_WES	0	3	0.0497586
pdmr_wes_lung	827478__307_R__AO2_P0_WES	827478__307_R__AO2N44E18FN0_P3_WES	0	3	0.0951138
pdmr_wes_othertumor	193523__008_R__YN8_P0_WES	193523__008_R__YN8W31_P1_WES	0	1	0.0564426
pdmr_wes_othertumor	193523__008_R__YN8_P0_WES	193523__008_R__YN8W33_P1_WES	0	1	0.015625
pdmr_wes_othertumor	193523__008_R__YN8_P0_WES	193523__008_R__YN9AA2_P1_WES	0	1	0.0882025
pdmr_wes_othertumor	193523__008_R__YN9_P0_WES	193523__008_R__YN8W31_P1_WES	0	1	0.0952557
pdmr_wes_othertumor	193523__008_R__YN9_P0_WES	193523__008_R__YN8W33_P1_WES	0	1	0.0560713
pdmr_wes_othertumor	193523__008_R__YN9_P0_WES	193523__008_R__YN9AA2_P1_WES	0	1	0.0679792
pdmr_wes_othertumor	193523__008_R__YN8W31_P1_WES	193523__008_R__YN8W32WX3_P2_WES	1	2	0.00074239
pdmr_wes_othertumor	193523__008_R__YN8W33_P1_WES	193523__008_R__YN8W32WX3_P2_WES	1	2	0.0475836
pdmr_wes_othertumor	193523__008_R__YN9AA2_P1_WES	193523__008_R__YN8W32WX3_P2_WES	1	2	0.0796131
pdmr_wes_othertumor	466732__252_T__TB5_P0_WES	466732__252_T__TB5TU5_P1_WES	0	1	0.00223048
pdmr_wes_othertumor	466732__252_T__TB5_P0_WES	466732__252_T__TB6TP2_P1_WES	0	1	0.002228
pdmr_wes_othertumor	466732__252_T__TB6_P0_WES	466732__252_T__TB5TU5_P1_WES	0	1	0.00259644
pdmr_wes_othertumor	466732__252_T__TB6_P0_WES	466732__252_T__TB6TP2_P1_WES	0	1	0.000370508
pdmr_wes_othertumor	466732__252_T__TB5TU5_P1_WES	466732__252_T__TB5TU6UA7_P2_WES	1	2	0.00333828
pdmr_wes_othertumor	466732__252_T__TB5TU5_P1_WES	466732__252_T__TB6TP4UC0_P2_WES	1	2	0.00185667
pdmr_wes_othertumor	466732__252_T__TB6TP2_P1_WES	466732__252_T__TB5TU6UA7_P2_WES	1	2	0.00333457
pdmr_wes_othertumor	466732__252_T__TB6TP2_P1_WES	466732__252_T__TB6TP4UC0_P2_WES	1	2	0.00259644
pdmr_wes_othertumor	572874__153_T__JY4_P0_WES	572874__153_T__JY3KQ7_P1_WES	0	1	0.202942
pdmr_wes_othertumor	572874__153_T__JY4_P0_WES	572874__153_T__JY4KG6_P1_WES	0	1	0.00488171
pdmr_wes_othertumor	572874__153_T__JY4_P0_WES	572874__153_T__JY4KG7_P1_WES	0	1	0.0202551
pdmr_wes_othertumor	572874__153_T__JY5_P0_WES	572874__153_T__JY3KQ7_P1_WES	0	1	0.124195
pdmr_wes_othertumor	572874__153_T__JY5_P0_WES	572874__153_T__JY4KG6_P1_WES	0	1	0.102419
pdmr_wes_othertumor	572874__153_T__JY5_P0_WES	572874__153_T__JY4KG7_P1_WES	0	1	0.114717
pdmr_wes_othertumor	572874__153_T__JY3KQ7_P1_WES	572874__153_T__JY4KG5KZ9_P2_WES	1	2	0.18653
pdmr_wes_othertumor	572874__153_T__JY4KG6_P1_WES	572874__153_T__JY4KG5KZ9_P2_WES	1	2	0.0244637
pdmr_wes_othertumor	572874__153_T__JY4KG7_P1_WES	572874__153_T__JY4KG5KZ9_P2_WES	1	2	0.0499812
pdmr_wes_othertumor	683768__134_T__CR6_P0_WES	683768__134_T__CR6GV4YI5_P2_WES	0	2	0.236158
pdmr_wes_othertumor	683768__134_T__CR8_P0_WES	683768__134_T__CR6GV4YI5_P2_WES	0	2	0.176006
pdmr_wes_othertumor	693688__280_R__GX2_P0_WES	693688__280_R__GW9YZ8XQ7_P2_WES	0	2	0.060348
pdmr_wes_othertumor	693688__280_R__GX2_P0_WES	693688__280_R__GX2YS0XW5_P2_WES	0	2	0.00333952
pdmr_wes_othertumor	193523__008_R__YN8_P0_WES	193523__008_R__YN8W32WX3_P2_WES	0	2	0.0542953
pdmr_wes_othertumor	193523__008_R__YN9_P0_WES	193523__008_R__YN8W32WX3_P2_WES	0	2	0.0946548
pdmr_wes_othertumor	466732__252_T__TB5_P0_WES	466732__252_T__TB5TU6UA7_P2_WES	0	2	0.00259451
pdmr_wes_othertumor	466732__252_T__TB6_P0_WES	466732__252_T__TB5TU6UA7_P2_WES	0	2	0.00295858
pdmr_wes_othertumor	466732__252_T__TB5_P0_WES	466732__252_T__TB6TP4UC0_P2_WES	0	2	0.00408163
pdmr_wes_othertumor	466732__252_T__TB6_P0_WES	466732__252_T__TB6TP4UC0_P2_WES	0	2	0.0022214
pdmr_wes_othertumor	572874__153_T__JY4_P0_WES	572874__153_T__JY4KG5KZ9_P2_WES	0	2	0.0571859
pdmr_wes_othertumor	572874__153_T__JY5_P0_WES	572874__153_T__JY4KG5KZ9_P2_WES	0	2	0.15867
pdmr_wes_pancreas	165739__295_R__AM1_P0_WES	165739__295_R__AM1I30_P1_WES	0	1	0.13271
pdmr_wes_pancreas	165739__295_R__AM1_P0_WES	165739__295_R__AM2I33_P1_WES	0	1	0.366716
pdmr_wes_pancreas	165739__295_R__AM1_P0_WES	165739__295_R__AM4IJ6_P1_WES	0	1	0.269617
pdmr_wes_pancreas	165739__295_R__AM2_P0_WES	165739__295_R__AM1I30_P1_WES	0	1	0.104848
pdmr_wes_pancreas	165739__295_R__AM2_P0_WES	165739__295_R__AM2I33_P1_WES	0	1	0.45148
pdmr_wes_pancreas	165739__295_R__AM2_P0_WES	165739__295_R__AM4IJ6_P1_WES	0	1	0.369565
pdmr_wes_pancreas	193399__133_R__JW3_P0_WES	193399__133_R__JW0KK4_P1_WES	0	1	0.0982143
pdmr_wes_pancreas	193399__133_R__JW3_P0_WES	193399__133_R__JW0KK7_P1_WES	0	1	0.0985863
pdmr_wes_pancreas	193399__133_R__JW3_P0_WES	193399__133_R__JW1KQ4_P1_WES	0	1	0.062128
pdmr_wes_pancreas	193399__133_R__JW3_P0_WES	193399__133_R__JW1_RG_M307_P1_WES	0	1	0.0354345
pdmr_wes_pancreas	193399__133_R__JW4_P0_WES	193399__133_R__JW0KK4_P1_WES	0	1	0.0914498
pdmr_wes_pancreas	193399__133_R__JW4_P0_WES	193399__133_R__JW0KK7_P1_WES	0	1	0.0598513
pdmr_wes_pancreas	193399__133_R__JW4_P0_WES	193399__133_R__JW1KQ4_P1_WES	0	1	0.0788104
pdmr_wes_pancreas	193399__133_R__JW4_P0_WES	193399__133_R__JW1_RG_M307_P1_WES	0	1	0.0551621
pdmr_wes_pancreas	193399__133_R__JW0KK4_P1_WES	193399__133_R__JW1_RG_M308_P2_WES	1	2	0.139561
pdmr_wes_pancreas	193399__133_R__JW0KK7_P1_WES	193399__133_R__JW1_RG_M308_P2_WES	1	2	0.173428
pdmr_wes_pancreas	193399__133_R__JW1KQ4_P1_WES	193399__133_R__JW1_RG_M308_P2_WES	1	2	0.209527
pdmr_wes_pancreas	193399__133_R__JW1_RG_M307_P1_WES	193399__133_R__JW1_RG_M308_P2_WES	1	2	0.185379
pdmr_wes_pancreas	466636__057_R__IJ4M96_P1_WES	466636__057_R__IJ4M100KC8_P2_WES	1	2	0.000371058
pdmr_wes_pancreas	466636__057_R__IJ4M96_P1_WES	466636__057_R__IJ4M96KE2_P2_WES	1	2	0.0226345
pdmr_wes_pancreas	466636__057_R__IJ4M97_P1_WES	466636__057_R__IJ4M100KC8_P2_WES	1	2	0.0237565
pdmr_wes_pancreas	466636__057_R__IJ4M97_P1_WES	466636__057_R__IJ4M96KE2_P2_WES	1	2	0.00334324
pdmr_wes_pancreas	833975__119_R__EN1_P0_WES	833975__119_R__EN3YN2_P1_WES	0	1	0.00815419
pdmr_wes_pancreas	833975__119_R__EN3_P0_WES	833975__119_R__EN3YN2_P1_WES	0	1	0.00482017
pdmr_wes_pancreas	833975__119_R__EN3YN2_P1_WES	833975__119_R__EN1L20X95_P2_WES	1	2	0.0077951
pdmr_wes_pancreas	193399__133_R__JW3_P0_WES	193399__133_R__JW1_RG_M308_P2_WES	0	2	0.15376
pdmr_wes_pancreas	193399__133_R__JW4_P0_WES	193399__133_R__JW1_RG_M308_P2_WES	0	2	0.174479
pdmr_wes_pancreas	833975__119_R__EN1_P0_WES	833975__119_R__EN1L20X95_P2_WES	0	2	0.000371195
pdmr_wes_pancreas	833975__119_R__EN3_P0_WES	833975__119_R__EN1L20X95_P2_WES	0	2	0.00111483
pdmr_wes_renal	272462__364_R__APP_P0_WES	272462__364_R__APPM876_P1_WES	0	1	0.0340741
pdmr_wes_renal	272462__364_R__APP_P0_WES	272462__364_R__APQM807_P1_WES	0	1	0.0340867
pdmr_wes_renal	272462__364_R__APP_P0_WES	272462__364_R__APTM813_P1_WES	0	1	0.0340741
pdmr_wes_renal	272462__364_R__APQ_P0_WES	272462__364_R__APPM876_P1_WES	0	1	0
pdmr_wes_renal	272462__364_R__APQ_P0_WES	272462__364_R__APQM807_P1_WES	0	1	0
pdmr_wes_renal	272462__364_R__APQ_P0_WES	272462__364_R__APTM813_P1_WES	0	1	0
pdmr_wes_renal	272462__364_R__APT_P0_WES	272462__364_R__APPM876_P1_WES	0	1	0.0340615
pdmr_wes_renal	272462__364_R__APT_P0_WES	272462__364_R__APQM807_P1_WES	0	1	0.0340741
pdmr_wes_renal	272462__364_R__APT_P0_WES	272462__364_R__APTM813_P1_WES	0	1	0.0340615
pdmr_wes_renal	372686__303_R__AN5_P0_WES	372686__303_R__AN4WB7_P1_WES	0	1	0.00780959
pdmr_wes_renal	372686__303_R__AN5_P0_WES	372686__303_R__AN5W30_P1_WES	0	1	0.003342
pdmr_wes_renal	372686__303_R__AN5_P0_WES	372686__303_R__AN7NV1_P1_WES	0	1	0.00742942
pdmr_wes_renal	372686__303_R__AN4WB7_P1_WES	372686__303_R__AN5W29M485_P2_WES	1	2	0.00594575
pdmr_wes_renal	372686__303_R__AN4WB7_P1_WES	372686__303_R__AN5W31M937_P2_WES	1	2	0.0163508
pdmr_wes_renal	372686__303_R__AN5W30_P1_WES	372686__303_R__AN5W29M485_P2_WES	1	2	0.00148368
pdmr_wes_renal	372686__303_R__AN5W30_P1_WES	372686__303_R__AN5W31M937_P2_WES	1	2	0.0219005
pdmr_wes_renal	372686__303_R__AN7NV1_P1_WES	372686__303_R__AN5W29M485_P2_WES	1	2	0.00556586
pdmr_wes_renal	372686__303_R__AN7NV1_P1_WES	372686__303_R__AN5W31M937_P2_WES	1	2	0.0159792
pdmr_wes_renal	597326__320_R__X45UC7_P1_WES	597326__320_R__X45UC7T26_P2_WES	1	2	0.0426084
pdmr_wes_renal	597326__320_R__X45UC7_P1_WES	597326__320_R__X45UC8T56_P2_WES	1	2	0.0441067
pdmr_wes_renal	597326__320_R__X45UC7T26_P2_WES	597326__320_R__X45UC9_RG_TZ1_P3_WES	2	3	0.00445765
pdmr_wes_renal	597326__320_R__X45UC8T56_P2_WES	597326__320_R__X45UC9_RG_TZ1_P3_WES	2	3	0.00594575
pdmr_wes_renal	961994__133_R__EQ1_P0_WES	961994__133_R__EQ0F53_P1_WES	0	1	0.10962
pdmr_wes_renal	961994__133_R__EQ2_P0_WES	961994__133_R__EQ0F53_P1_WES	0	1	0.212449
pdmr_wes_renal	961994__133_R__EQ0F53_P1_WES	961994__133_R__EQ2F03FC8_P2_WES	1	2	0.217715
pdmr_wes_renal	961994__133_R__EQ0F53_P1_WES	961994__133_R__EQ2F03FC9_P2_WES	1	2	0.214365
pdmr_wes_renal	961994__133_R__EQ0F53_P1_WES	961994__133_R__EQ2F06FB1_P2_WES	1	2	0.206255
pdmr_wes_renal	372686__303_R__AN5_P0_WES	372686__303_R__AN5W29M485_P2_WES	0	2	0.00185667
pdmr_wes_renal	372686__303_R__AN5_P0_WES	372686__303_R__AN5W31M937_P2_WES	0	2	0.0144981
pdmr_wes_renal	597326__320_R__X45UC7_P1_WES	597326__320_R__X45UC9_RG_TZ1_P3_WES	1	3	0.0390045
pdmr_wes_renal	961994__133_R__EQ1_P0_WES	961994__133_R__EQ2F03FC8_P2_WES	0	2	0.210664
pdmr_wes_renal	961994__133_R__EQ2_P0_WES	961994__133_R__EQ2F03FC8_P2_WES	0	2	0.0402534
pdmr_wes_renal	961994__133_R__EQ1_P0_WES	961994__133_R__EQ2F03FC9_P2_WES	0	2	0.210664
pdmr_wes_renal	961994__133_R__EQ2_P0_WES	961994__133_R__EQ2F03FC9_P2_WES	0	2	0.0156541
pdmr_wes_renal	961994__133_R__EQ1_P0_WES	961994__133_R__EQ2F06FB1_P2_WES	0	2	0.204401
pdmr_wes_renal	961994__133_R__EQ2_P0_WES	961994__133_R__EQ2F06FB1_P2_WES	0	2	0.0260999
pdmr_wes_sarcoma	237351__077_R__AL_IR0_P0_WES	237351__077_R__AL_IR0_AL_M977_P1_WES	0	1	0.00112317
pdmr_wes_sarcoma	237351__077_R__AL_IR0_AL_M977_P1_WES	237351__077_R__AL_IR0_AL_M977_AL_M302_P2_WES	1	2	0.012012
pdmr_wes_sarcoma	237351__077_R__AL_IR0_AL_M977_AL_M302_P2_WES	237351__077_R__AL_IR0_AL_M977_AL_M303_AL_ER0_P3_WES	2	3	0.0119626
pdmr_wes_sarcoma	287954__098_R__H56_P0_WES	287954__098_R__H55HD9_P1_WES	0	1	0.0361805
pdmr_wes_sarcoma	287954__098_R__H56_P0_WES	287954__098_R__H56HJ9_P1_WES	0	1	0.0360595
pdmr_wes_sarcoma	287954__098_R__H56_P0_WES	287954__098_R__H57HK5_P1_WES	0	1	0.195013
pdmr_wes_sarcoma	287954__098_R__H57_P0_WES	287954__098_R__H55HD9_P1_WES	0	1	0.134228
pdmr_wes_sarcoma	287954__098_R__H57_P0_WES	287954__098_R__H56HJ9_P1_WES	0	1	0.13244
pdmr_wes_sarcoma	287954__098_R__H57_P0_WES	287954__098_R__H57HK5_P1_WES	0	1	0.0345596
pdmr_wes_sarcoma	287954__098_R__H55HD9_P1_WES	287954__098_R__H55HE1M864_P2_WES	1	2	0.00111899
pdmr_wes_sarcoma	287954__098_R__H56HJ9_P1_WES	287954__098_R__H55HE1M864_P2_WES	1	2	0.000371747
pdmr_wes_sarcoma	287954__098_R__H57HK5_P1_WES	287954__098_R__H55HE1M864_P2_WES	1	2	0.163007
pdmr_wes_sarcoma	474343__323_R__AT8_P0_WES	474343__323_R__AT8WB0_P1_WES	0	1	0.118001
pdmr_wes_sarcoma	474343__323_R__AT8_P0_WES	474343__323_R__AT8WB1_P1_WES	0	1	0.219595
pdmr_wes_sarcoma	474343__323_R__AT8_P0_WES	474343__323_R__AT8WB2_P1_WES	0	1	0.213936
pdmr_wes_sarcoma	474343__323_R__AT8WB0_P1_WES	474343__323_R__AT8WB0E56_P2_WES	1	2	0.0116148
pdmr_wes_sarcoma	474343__323_R__AT8WB0_P1_WES	474343__323_R__AT8WB2E63_P2_WES	1	2	0.0606514
pdmr_wes_sarcoma	474343__323_R__AT8WB1_P1_WES	474343__323_R__AT8WB0E56_P2_WES	1	2	0.0741018
pdmr_wes_sarcoma	474343__323_R__AT8WB1_P1_WES	474343__323_R__AT8WB2E63_P2_WES	1	2	0.0168224
pdmr_wes_sarcoma	474343__323_R__AT8WB2_P1_WES	474343__323_R__AT8WB0E56_P2_WES	1	2	0.0713213
pdmr_wes_sarcoma	474343__323_R__AT8WB2_P1_WES	474343__323_R__AT8WB2E63_P2_WES	1	2	0.00562852
pdmr_wes_sarcoma	497265__261_R__GQ0_P0_WES	497265__261_R__GP9XU2_P1_WES	0	1	0.070632
pdmr_wes_sarcoma	497265__261_R__GQ0_P0_WES	497265__261_R__GQ1W35_P1_WES	0	1	0.0256601
pdmr_wes_sarcoma	497265__261_R__GQ0_P0_WES	497265__261_R__GQ2WP8_P1_WES	0	1	0.0737156
pdmr_wes_sarcoma	497265__261_R__GQ0_P0_WES	497265__261_R__GQ3Y23_P1_WES	0	1	0.0313433
pdmr_wes_sarcoma	497265__261_R__GQ1_P0_WES	497265__261_R__GP9XU2_P1_WES	0	1	0.157993
pdmr_wes_sarcoma	497265__261_R__GQ1_P0_WES	497265__261_R__GQ1W35_P1_WES	0	1	0.0193309
pdmr_wes_sarcoma	497265__261_R__GQ1_P0_WES	497265__261_R__GQ2WP8_P1_WES	0	1	0.317809
pdmr_wes_sarcoma	497265__261_R__GQ1_P0_WES	497265__261_R__GQ3Y23_P1_WES	0	1	0.295937
pdmr_wes_sarcoma	594176__295_R__AL6_P0_WES	594176__295_R__AL6IW2_P1_WES	0	1	0.186592
pdmr_wes_sarcoma	594176__295_R__AL6_P0_WES	594176__295_R__AL7II7_P1_WES	0	1	0.235052
pdmr_wes_sarcoma	594176__295_R__AL8_P0_WES	594176__295_R__AL6IW2_P1_WES	0	1	0.274176
pdmr_wes_sarcoma	594176__295_R__AL8_P0_WES	594176__295_R__AL7II7_P1_WES	0	1	0.249442
pdmr_wes_sarcoma	594176__295_R__AL6IW2_P1_WES	594176__295_R__AL6IW2M370_P2_WES	1	2	0.0519288
pdmr_wes_sarcoma	594176__295_R__AL6IW2_P1_WES	594176__295_R__AL7IJ9W32_P2_WES	1	2	0.447828
pdmr_wes_sarcoma	594176__295_R__AL7II7_P1_WES	594176__295_R__AL6IW2M370_P2_WES	1	2	0.315339
pdmr_wes_sarcoma	594176__295_R__AL7II7_P1_WES	594176__295_R__AL7IJ9W32_P2_WES	1	2	0.0909769
pdmr_wes_sarcoma	692163__330_T__C56_P0_WES	692163__330_T__C56C88_P1_WES	0	1	0.0711624
pdmr_wes_sarcoma	692163__330_T__C56_P0_WES	692163__330_T__C56C91_P1_WES	0	1	0.0689013
pdmr_wes_sarcoma	692163__330_T__C56_P0_WES	692163__330_T__C56C96_P1_WES	0	1	0.0533582
pdmr_wes_sarcoma	692163__330_T__C56_P0_WES	692163__330_T__C57L2_P1_WES	0	1	0.0617789
pdmr_wes_sarcoma	692163__330_T__C56_P0_WES	692163__330_T__C57LC98_P1_WES	0	1	0.0301227
pdmr_wes_sarcoma	692163__330_T__C57L_P0_WES	692163__330_T__C56C88_P1_WES	0	1	0.0866318
pdmr_wes_sarcoma	692163__330_T__C57L_P0_WES	692163__330_T__C56C91_P1_WES	0	1	0.0881255
pdmr_wes_sarcoma	692163__330_T__C57L_P0_WES	692163__330_T__C56C96_P1_WES	0	1	0.0688365
pdmr_wes_sarcoma	692163__330_T__C57L_P0_WES	692163__330_T__C57L2_P1_WES	0	1	0.079134
pdmr_wes_sarcoma	692163__330_T__C57L_P0_WES	692163__330_T__C57LC98_P1_WES	0	1	0.0440299
pdmr_wes_sarcoma	692163__330_T__C56C88_P1_WES	692163__330_T__C56C88CE5_P2_WES	1	2	0.0122997
pdmr_wes_sarcoma	692163__330_T__C56C88_P1_WES	692163__330_T__C57L2CB6_P2_WES	1	2	0.0654275
pdmr_wes_sarcoma	692163__330_T__C56C91_P1_WES	692163__330_T__C56C88CE5_P2_WES	1	2	0.0163873
pdmr_wes_sarcoma	692163__330_T__C56C91_P1_WES	692163__330_T__C57L2CB6_P2_WES	1	2	0.0728083
pdmr_wes_sarcoma	692163__330_T__C56C96_P1_WES	692163__330_T__C56C88CE5_P2_WES	1	2	0.0238895
pdmr_wes_sarcoma	692163__330_T__C56C96_P1_WES	692163__330_T__C57L2CB6_P2_WES	1	2	0.0577496
pdmr_wes_sarcoma	692163__330_T__C57L2_P1_WES	692163__330_T__C56C88CE5_P2_WES	1	2	0.107303
pdmr_wes_sarcoma	692163__330_T__C57L2_P1_WES	692163__330_T__C57L2CB6_P2_WES	1	2	0.0520446
pdmr_wes_sarcoma	692163__330_T__C57LC98_P1_WES	692163__330_T__C56C88CE5_P2_WES	1	2	0.0732887
pdmr_wes_sarcoma	692163__330_T__C57LC98_P1_WES	692163__330_T__C57L2CB6_P2_WES	1	2	0.0267161
pdmr_wes_sarcoma	713595__302_R__FL7_P0_WES	713595__302_R__FL7DM1_P1_WES	0	1	0.014158
pdmr_wes_sarcoma	713595__302_R__FL7_P0_WES	713595__302_R__FL9D78_P1_WES	0	1	0.138858
pdmr_wes_sarcoma	713595__302_R__FL9_P0_WES	713595__302_R__FL7DM1_P1_WES	0	1	0.348638
pdmr_wes_sarcoma	713595__302_R__FL9_P0_WES	713595__302_R__FL9D78_P1_WES	0	1	0.258788
pdmr_wes_sarcoma	713595__302_R__FL7DM1_P1_WES	713595__302_R__FL9D77DK1_P2_WES	1	2	0.381148
pdmr_wes_sarcoma	713595__302_R__FL7DM1_P1_WES	713595__302_R__FL9D79DH7_P2_WES	1	2	0.331094
pdmr_wes_sarcoma	713595__302_R__FL9D78_P1_WES	713595__302_R__FL9D77DK1_P2_WES	1	2	0.136245
pdmr_wes_sarcoma	713595__302_R__FL9D78_P1_WES	713595__302_R__FL9D79DH7_P2_WES	1	2	0.096714
pdmr_wes_sarcoma	767577__098_T__CF8_P0_WES	767577__098_T__CF8X82WH1_P2_WES	0	2	0.00371885
pdmr_wes_sarcoma	767577__098_T__CF8_P0_WES	767577__098_T__CF8X83WP9_P2_WES	0	2	0.0234812
pdmr_wes_sarcoma	767577__098_T__CF8_P0_WES	767577__098_T__CF8X84WQ5_P2_WES	0	2	0.0204689
pdmr_wes_sarcoma	918122__036_R__LR0_P0_WES	918122__036_R__LR0MX6_P1_WES	0	1	0.071535
pdmr_wes_sarcoma	918122__036_R__LR0_P0_WES	918122__036_R__LR0MY1_P1_WES	0	1	0.346756
pdmr_wes_sarcoma	918122__036_R__LR0_P0_WES	918122__036_R__LR2MY8_P1_WES	0	1	0.0593062
pdmr_wes_sarcoma	918122__036_R__LR2_P0_WES	918122__036_R__LR0MX6_P1_WES	0	1	0.0763785
pdmr_wes_sarcoma	918122__036_R__LR2_P0_WES	918122__036_R__LR0MY1_P1_WES	0	1	0.359194
pdmr_wes_sarcoma	918122__036_R__LR2_P0_WES	918122__036_R__LR2MY8_P1_WES	0	1	0.0756334
pdmr_wes_sarcoma	218243__119_R__AL_N97_P0_WES	218243__119_R__AL_N97J26JK3_P2_WES	0	2	0.002228
pdmr_wes_sarcoma	218243__119_R__AL_N99_P0_WES	218243__119_R__AL_N97J26JK3_P2_WES	0	2	0.00037092
pdmr_wes_sarcoma	218243__119_R__AL_N97_P0_WES	218243__119_R__AL_N97J27JX9_P2_WES	0	2	0.00111441
pdmr_wes_sarcoma	218243__119_R__AL_N99_P0_WES	218243__119_R__AL_N97J27JX9_P2_WES	0	2	0.00148533
pdmr_wes_sarcoma	237351__077_R__AL_IR0_P0_WES	237351__077_R__AL_IR0_AL_M977_AL_M302_P2_WES	0	2	0.00973054
pdmr_wes_sarcoma	237351__077_R__AL_IR0_P0_WES	237351__077_R__AL_IR0_AL_M977_AL_M303_AL_ER0_P3_WES	0	3	0.00111899
pdmr_wes_sarcoma	237351__077_R__AL_IR0_AL_M977_P1_WES	237351__077_R__AL_IR0_AL_M977_AL_M303_AL_ER0_P3_WES	1	3	0
pdmr_wes_sarcoma	287954__098_R__H56_P0_WES	287954__098_R__H55HE1M864_P2_WES	0	2	0.0356083
pdmr_wes_sarcoma	287954__098_R__H57_P0_WES	287954__098_R__H55HE1M864_P2_WES	0	2	0.131774
pdmr_wes_sarcoma	474343__323_R__AT8_P0_WES	474343__323_R__AT8WB0E56_P2_WES	0	2	0.154279
pdmr_wes_sarcoma	474343__323_R__AT8_P0_WES	474343__323_R__AT8WB2E63_P2_WES	0	2	0.211849
pdmr_wes_sarcoma	594176__295_R__AL6_P0_WES	594176__295_R__AL6IW2M370_P2_WES	0	2	0.169769
pdmr_wes_sarcoma	594176__295_R__AL8_P0_WES	594176__295_R__AL6IW2M370_P2_WES	0	2	0.231938
pdmr_wes_sarcoma	594176__295_R__AL6_P0_WES	594176__295_R__AL7IJ9W32_P2_WES	0	2	0.289385
pdmr_wes_sarcoma	594176__295_R__AL8_P0_WES	594176__295_R__AL7IJ9W32_P2_WES	0	2	0.316024
pdmr_wes_sarcoma	692163__330_T__C56_P0_WES	692163__330_T__C56C88CE5_P2_WES	0	2	0.0707372
pdmr_wes_sarcoma	692163__330_T__C57L_P0_WES	692163__330_T__C56C88CE5_P2_WES	0	2	0.085885
pdmr_wes_sarcoma	692163__330_T__C56_P0_WES	692163__330_T__C57L2CB6_P2_WES	0	2	0.0282528
pdmr_wes_sarcoma	692163__330_T__C57L_P0_WES	692163__330_T__C57L2CB6_P2_WES	0	2	0.0313199
pdmr_wes_sarcoma	713595__302_R__FL7_P0_WES	713595__302_R__FL9D77DK1_P2_WES	0	2	0.117318
pdmr_wes_sarcoma	713595__302_R__FL9_P0_WES	713595__302_R__FL9D77DK1_P2_WES	0	2	0.251493
pdmr_wes_sarcoma	713595__302_R__FL7_P0_WES	713595__302_R__FL9D79DH7_P2_WES	0	2	0.108542
pdmr_wes_sarcoma	713595__302_R__FL9_P0_WES	713595__302_R__FL9D79DH7_P2_WES	0	2	0.26243
pdmr_wes_skin	128128__338_R__L42_P0_WES	128128__338_R__L43MZ1_P1_WES	0	1	0.0846759
pdmr_wes_skin	128128__338_R__L42_P0_WES	128128__338_R__L43MZ4_P1_WES	0	1	0.0906707
pdmr_wes_skin	128128__338_R__L42_P0_WES	128128__338_R__L44NT6_P1_WES	0	1	0.147566
pdmr_wes_skin	128128__338_R__L43_P0_WES	128128__338_R__L43MZ1_P1_WES	0	1	0.0483508
pdmr_wes_skin	128128__338_R__L43_P0_WES	128128__338_R__L43MZ4_P1_WES	0	1	0.0483146
pdmr_wes_skin	128128__338_R__L43_P0_WES	128128__338_R__L44NT6_P1_WES	0	1	0.0393258
pdmr_wes_skin	128128__338_R__L43MZ1_P1_WES	128128__338_R__L44NT9_RG_Q18_P2_WES	1	2	0.0899888
pdmr_wes_skin	128128__338_R__L43MZ4_P1_WES	128128__338_R__L44NT9_RG_Q18_P2_WES	1	2	0.0959161
pdmr_wes_skin	128128__338_R__L44NT6_P1_WES	128128__338_R__L44NT9_RG_Q18_P2_WES	1	2	0.00224888
pdmr_wes_skin	137849__337_R__TW7_P0_WES	137849__337_R__TW7VT3_P1_WES	0	1	0.0682072
pdmr_wes_skin	137849__337_R__TW7_P0_WES	137849__337_R__TW8VT5_P1_WES	0	1	0.0754294
pdmr_wes_skin	137849__337_R__TW8_P0_WES	137849__337_R__TW7VT3_P1_WES	0	1	0.0465549
pdmr_wes_skin	137849__337_R__TW8_P0_WES	137849__337_R__TW8VT5_P1_WES	0	1	0.0272388
pdmr_wes_skin	137849__337_R__TW7VT3_P1_WES	137849__337_R__TW7VT4_RG_M188_P2_WES	1	2	0.140514
pdmr_wes_skin	137849__337_R__TW7VT3_P1_WES	137849__337_R__TW8VT6M270_P2_WES	1	2	0.128024
pdmr_wes_skin	137849__337_R__TW8VT5_P1_WES	137849__337_R__TW7VT4_RG_M188_P2_WES	1	2	0.0574627
pdmr_wes_skin	137849__337_R__TW8VT5_P1_WES	137849__337_R__TW8VT6M270_P2_WES	1	2	0.0268456
pdmr_wes_skin	156681__154_R__A26_P0_WES	156681__154_R__A26A88AJ3AW1_P3_WES	0	3	0.000740741
pdmr_wes_skin	156681__154_R__A26_P0_WES	156681__154_R__A26A88AJ4I88_RG_P3_WES	0	3	0
pdmr_wes_skin	156681__154_R__A26_P0_WES	156681__154_R__A26A89AJ5AW4_P3_WES	0	3	0.000740741
pdmr_wes_skin	156681__154_R__A26_P0_WES	156681__154_R__A26A89AJ6AU1_P3_WES	0	3	0
pdmr_wes_skin	174316__266_R__AD7_P0_WES	174316__266_R__AD7I14_P1_WES	0	1	0.453735
pdmr_wes_skin	174316__266_R__AD8_P0_WES	174316__266_R__AD7I14_P1_WES	0	1	0.106612
pdmr_wes_skin	174316__266_R__AD7I14_P1_WES	174316__266_R__AD8I91NB6E05_P3_WES	1	3	0.2855
pdmr_wes_skin	174316__266_R__AD8I91NB6E05_P3_WES	174316__266_R__AD7I12II7NB9WC6_P4_WES	3	4	0.297864
pdmr_wes_skin	174941__126_T__DA3_P0_WES	174941__126_T__DA3DW6_P1_WES	0	1	0.0535316
pdmr_wes_skin	174941__126_T__DA3_P0_WES	174941__126_T__DA4DZ5_P1_WES	0	1	0.0535117
pdmr_wes_skin	174941__126_T__DA3DW6_P1_WES	174941__126_T__DA3DW5YB6_P2_WES	1	2	0.000372162
pdmr_wes_skin	174941__126_T__DA3DW6_P1_WES	174941__126_T__DA4DZ7WS8_P2_WES	1	2	0.0167286
pdmr_wes_skin	174941__126_T__DA4DZ5_P1_WES	174941__126_T__DA3DW5YB6_P2_WES	1	2	0.000372024
pdmr_wes_skin	174941__126_T__DA4DZ5_P1_WES	174941__126_T__DA4DZ7WS8_P2_WES	1	2	0.0167224
pdmr_wes_skin	174941__126_T__DA3DW5YB6_P2_WES	174941__126_T__DA3DW5YB6Z33_P3_WES	2	3	0
pdmr_wes_skin	174941__126_T__DA4DZ7WS8_P2_WES	174941__126_T__DA3DW5YB6Z33_P3_WES	2	3	0.000743494
pdmr_wes_skin	415371__026_R__YQ9_P0_WES	415371__026_R__YQ9XN9_P1_WES	0	1	0.0353818
pdmr_wes_skin	415371__026_R__YQ9_P0_WES	415371__026_R__YR0WA5_P1_WES	0	1	0
pdmr_wes_skin	415371__026_R__YR0_P0_WES	415371__026_R__YQ9XN9_P1_WES	0	1	0.0357409
pdmr_wes_skin	415371__026_R__YR0_P0_WES	415371__026_R__YR0WA5_P1_WES	0	1	0.00222552
pdmr_wes_skin	415371__026_R__YQ9XN9_P1_WES	415371__026_R__YQ9XP1WT3_P2_WES	1	2	0.0353818
pdmr_wes_skin	415371__026_R__YQ9XN9_P1_WES	415371__026_R__YR0WA4WT7_P2_WES	1	2	0.000372439
pdmr_wes_skin	415371__026_R__YR0WA5_P1_WES	415371__026_R__YQ9XP1WT3_P2_WES	1	2	0.166171
pdmr_wes_skin	415371__026_R__YR0WA5_P1_WES	415371__026_R__YR0WA4WT7_P2_WES	1	2	0
pdmr_wes_skin	563396__261_R__KP0_P0_WES	563396__261_R__KN9L92_P1_WES	0	1	0.00966902
pdmr_wes_skin	563396__261_R__KP0_P0_WES	563396__261_R__KP1LD4_P1_WES	0	1	0.0119048
pdmr_wes_skin	563396__261_R__KP0_P0_WES	563396__261_R__KP1LD5_P1_WES	0	1	0.0093006
pdmr_wes_skin	563396__261_R__KN9L92_P1_WES	563396__261_R__KN9L97_RG_M706_P2_WES	1	2	0.0107887
pdmr_wes_skin	563396__261_R__KN9L92_P1_WES	563396__261_R__KN9L97_RG_M710_P2_WES	1	2	0.00111524
pdmr_wes_skin	563396__261_R__KP1LD4_P1_WES	563396__261_R__KN9L97_RG_M706_P2_WES	1	2	0.00855973
pdmr_wes_skin	563396__261_R__KP1LD4_P1_WES	563396__261_R__KN9L97_RG_M710_P2_WES	1	2	0.00185943
pdmr_wes_skin	563396__261_R__KP1LD5_P1_WES	563396__261_R__KN9L97_RG_M706_P2_WES	1	2	0.00967982
pdmr_wes_skin	563396__261_R__KP1LD5_P1_WES	563396__261_R__KN9L97_RG_M710_P2_WES	1	2	0.00111607
pdmr_wes_skin	633993__097_R__VI7_P0_WES	633993__097_R__VI7QT0_P1_WES	0	1	0.201646
pdmr_wes_skin	633993__097_R__VI7_P0_WES	633993__097_R__VI8M979_P1_WES	0	1	0.209467
pdmr_wes_skin	633993__097_R__VI8_P0_WES	633993__097_R__VI7QT0_P1_WES	0	1	0.00710812
pdmr_wes_skin	633993__097_R__VI8_P0_WES	633993__097_R__VI8M979_P1_WES	0	1	0.00298174
pdmr_wes_skin	633993__097_R__VI7QT0_P1_WES	633993__097_R__VI5E39F06_P2_WES	1	2	0.268091
pdmr_wes_skin	633993__097_R__VI8M979_P1_WES	633993__097_R__VI5E39F06_P2_WES	1	2	0.274935
pdmr_wes_skin	695221__133_T__VV9_P0_WES	695221__133_T__VV9M16_P1_WES	0	1	0.0014881
pdmr_wes_skin	695221__133_T__VV9_P0_WES	695221__133_T__VV9M18_P1_WES	0	1	0.0429907
pdmr_wes_skin	695221__133_T__VV9_P0_WES	695221__133_T__VV9M19_P1_WES	0	1	0.0160328
pdmr_wes_skin	695221__133_T__VV9M16_P1_WES	695221__133_T__VV9M18M836_P2_WES	1	2	0.0740327
pdmr_wes_skin	695221__133_T__VV9M16_P1_WES	695221__133_T__VV9M19M98_P2_WES	1	2	0.0104556
pdmr_wes_skin	695221__133_T__VV9M18_P1_WES	695221__133_T__VV9M18M836_P2_WES	1	2	0.0602545
pdmr_wes_skin	695221__133_T__VV9M18_P1_WES	695221__133_T__VV9M19M98_P2_WES	1	2	0.0529478
pdmr_wes_skin	695221__133_T__VV9M19_P1_WES	695221__133_T__VV9M18M836_P2_WES	1	2	0.0697501
pdmr_wes_skin	695221__133_T__VV9M19_P1_WES	695221__133_T__VV9M19M98_P2_WES	1	2	0.0112024
pdmr_wes_skin	891866__317_R__AR2_P0_WES	891866__317_R__AR2E10_P1_WES	0	1	0.057842
pdmr_wes_skin	891866__317_R__AR2E10_P1_WES	891866__317_R__AR2E10M83_P2_WES	1	2	0.0863283
pdmr_wes_skin	891866__317_R__AR2E10_P1_WES	891866__317_R__AR2E10M85_P2_WES	1	2	0.0845697
pdmr_wes_skin	891866__317_R__AR2E10M83_P2_WES	891866__317_R__AR2E10M82M831E07_P4_WES	2	4	0.0458919
pdmr_wes_skin	891866__317_R__AR2E10M85_P2_WES	891866__317_R__AR2E10M82M831E07_P4_WES	2	4	0.00816327
pdmr_wes_skin	128128__338_R__L42_P0_WES	128128__338_R__L44NT9_RG_Q18_P2_WES	0	2	0.149589
pdmr_wes_skin	128128__338_R__L43_P0_WES	128128__338_R__L44NT9_RG_Q18_P2_WES	0	2	0.041573
pdmr_wes_skin	137849__337_R__TW7_P0_WES	137849__337_R__TW7VT4_RG_M188_P2_WES	0	2	0.0621742
pdmr_wes_skin	137849__337_R__TW8_P0_WES	137849__337_R__TW7VT4_RG_M188_P2_WES	0	2	0.0625
pdmr_wes_skin	137849__337_R__TW7_P0_WES	137849__337_R__TW8VT6M270_P2_WES	0	2	0.0423949
pdmr_wes_skin	137849__337_R__TW8_P0_WES	137849__337_R__TW8VT6M270_P2_WES	0	2	0.030855
pdmr_wes_skin	174316__266_R__AD7_P0_WES	174316__266_R__AD8I91NB6E05_P3_WES	0	3	0.284376
pdmr_wes_skin	174316__266_R__AD8_P0_WES	174316__266_R__AD8I91NB6E05_P3_WES	0	3	0.288015
pdmr_wes_skin	174316__266_R__AD7_P0_WES	174316__266_R__AD7I12II7NB9WC6_P4_WES	0	4	0.193393
pdmr_wes_skin	174316__266_R__AD8_P0_WES	174316__266_R__AD7I12II7NB9WC6_P4_WES	0	4	0.22837
pdmr_wes_skin	174316__266_R__AD7I14_P1_WES	174316__266_R__AD7I12II7NB9WC6_P4_WES	1	4	0.331847
pdmr_wes_skin	174941__126_T__DA3_P0_WES	174941__126_T__DA3DW5YB6_P2_WES	0	2	0.0375465
pdmr_wes_skin	174941__126_T__DA3_P0_WES	174941__126_T__DA4DZ7WS8_P2_WES	0	2	0.0373936
pdmr_wes_skin	174941__126_T__DA3_P0_WES	174941__126_T__DA3DW5YB6Z33_P3_WES	0	3	0.027881
pdmr_wes_skin	174941__126_T__DA3DW6_P1_WES	174941__126_T__DA3DW5YB6Z33_P3_WES	1	3	0.000372162
pdmr_wes_skin	174941__126_T__DA4DZ5_P1_WES	174941__126_T__DA3DW5YB6Z33_P3_WES	1	3	0.000372024
pdmr_wes_skin	415371__026_R__YQ9_P0_WES	415371__026_R__YQ9XP1WT3_P2_WES	0	2	0.035316
pdmr_wes_skin	415371__026_R__YR0_P0_WES	415371__026_R__YQ9XP1WT3_P2_WES	0	2	0.0356877
pdmr_wes_skin	415371__026_R__YQ9_P0_WES	415371__026_R__YR0WA4WT7_P2_WES	0	2	0
pdmr_wes_skin	415371__026_R__YR0_P0_WES	415371__026_R__YR0WA4WT7_P2_WES	0	2	0
pdmr_wes_skin	563396__261_R__KP0_P0_WES	563396__261_R__KN9L97_RG_M706_P2_WES	0	2	0.00372439
pdmr_wes_skin	563396__261_R__KP0_P0_WES	563396__261_R__KN9L97_RG_M710_P2_WES	0	2	0.0107927
pdmr_wes_skin	633993__097_R__VI7_P0_WES	633993__097_R__VI5E39F06_P2_WES	0	2	0.00111524
pdmr_wes_skin	633993__097_R__VI8_P0_WES	633993__097_R__VI5E39F06_P2_WES	0	2	0.274963
pdmr_wes_skin	695221__133_T__VV9_P0_WES	695221__133_T__VV9M18M836_P2_WES	0	2	0.0260708
pdmr_wes_skin	695221__133_T__VV9_P0_WES	695221__133_T__VV9M19M98_P2_WES	0	2	0.011215
pdmr_wes_skin	891866__317_R__AR2_P0_WES	891866__317_R__AR2E10M83_P2_WES	0	2	0.318148
pdmr_wes_skin	891866__317_R__AR2_P0_WES	891866__317_R__AR2E10M85_P2_WES	0	2	0.051244
pdmr_wes_skin	891866__317_R__AR2_P0_WES	891866__317_R__AR2E10M82M831E07_P4_WES	0	4	0.0611111
pdmr_wes_skin	891866__317_R__AR2E10_P1_WES	891866__317_R__AR2E10M82M831E07_P4_WES	1	4	0.073731
sibs_snp_hcc	HCC11_P1_AffySNP	HCC11_P3_AffySNP	1	3	0.00329068
sibs_snp_hcc	HCC14_P1_AffySNP	HCC14_P2_AffySNP	1	2	0.000368868
sibs_snp_hcc	HCC14_P2_AffySNP	HCC14_P3_AffySNP	2	3	0.00554324
sibs_snp_hcc	HCC19_P1_AffySNP	HCC19_P2_AffySNP	1	2	0.0522059
sibs_snp_hcc	HCC14_P1_AffySNP	HCC14_P3_AffySNP	1	3	0.00515654
wistar_wes_melanoma	wm3907_P0_WES	wm3907_P4_WES	0	4	0.000371195
wistar_wes_melanoma	wm3907_P4_WES	wm3907_P6_PLX_WES	4	6	0.00185598
wistar_wes_melanoma	wm3936_2_P0_WES	wm3936_2_P4_WES	0	4	0.0485365
wistar_wes_melanoma	wm3936_2_P4_WES	wm3936_2_P5_PLX_WES	4	5	0.0484288
wistar_wes_melanoma	wm3907_P0_WES	wm3907_P6_PLX_WES	0	6	0.00148478
wistar_wes_melanoma	wm3936_2_P0_WES	wm3936_2_P5_PLX_WES	0	5	0.000740741
