# Supplementary material for: DNA-based copy number analysis confirms genomic evolution of PDX models
Source: NPJ Precis Oncol. 2022 Apr 28;6:30. doi: 10.1038/s41698-022-00268-6 (PMC9050710; doi:10.1038/s41698-022-00268-6)
Supplement: Supplementary file 4 — Supplementary Table 3 [file 41698_2022_268_MOESM4_ESM.xlsx]

## Sheet: PT-PDX_enrichment_analysis
MSigDB_Hallmarks	europdx_wgs_brca(78)_enrichScore	europdx_wgs_brca(78)_pval	europdx_wgs_brca(78)_qval	jax_snu_wes_gastric(28)_enrichScore	jax_snu_wes_gastric(28)_pval	jax_snu_wes_gastric(28)_qval	pdmr_wes_headneck(21)_enrichScore	pdmr_wes_headneck(21)_pval	pdmr_wes_headneck(21)_qval	pdmr_wes_bladder(20)_enrichScore	pdmr_wes_bladder(20)_pval	pdmr_wes_bladder(20)_qval
Adipogenesis	0.508365	0.84519	0.942629	0.807081	0.617573	0.834559	1.42358	0.103333	0.738095	1.0938	0.31039	0.606695
Allograft Rejection	2.69772	0.000101852	0.0050926	1.07073	0.332319	0.682945	0.31477	0.955251	0.974746	1.36041	0.120108	0.606695
Androgen Response	0	0.951099	0.983105	0	0.978007	0.986108	1.57385	0.0989438	0.738095	0	0.97658	0.995313
Angiogenesis	0.963473	0.278372	0.637233	0.764806	0.37798	0.682945	1.79869	0.0988729	0.738095	2.33213	0.038459	0.480738
Apical Junction	1.34886	0.141481	0.544156	1.47225	0.072701	0.534985	0.472155	0.882925	0.939281	0.952288	0.454597	0.655353
Apical Surface	0.766399	0.376601	0.637233	1.21674	0.226063	0.538246	1.43077	0.163417	0.792148	1.85511	0.0773253	0.606695
Apoptosis	0.632279	0.702452	0.888629	1.00381	0.389912	0.682945	0.786926	0.577727	0.869778	0.340103	0.936669	0.995313
Bile Acid Metabolism	0	0.965992	0.983105	0	0.986108	0.986108	0.843134	0.478111	0.869778	0.485861	0.784731	0.871924
Cholesterol Homeostasis	1.82279	0.0685997	0.46912	1.80866	0.0581004	0.534985	1.2761	0.208618	0.79991	1.47071	0.136034	0.606695
Coagulation	0.488718	0.780519	0.942629	1.55178	0.0741451	0.534985	1.14047	0.275328	0.79991	0.985805	0.39691	0.655353
Complement	1.51747	0.0751596	0.46912	1.33841	0.130116	0.534985	1.25908	0.187306	0.792148	1.22437	0.202354	0.606695
DNA Repair	1.12405	0.286431	0.637233	1.60609	0.0550801	0.534985	1.04923	0.342087	0.840153	1.08833	0.314228	0.606695
E2F Targets	1.01165	0.38234	0.637233	1.33841	0.130116	0.534985	1.25908	0.187306	0.792148	0.680205	0.748239	0.850272
Epithelial Mesenchymal Transition	0.67782	0.706785	0.888629	0.538054	0.86922	0.986108	1.10723	0.299299	0.79991	1.50397	0.0641762	0.606695
Estrogen Response Early	0.843039	0.546194	0.803227	1.20457	0.216083	0.538246	1.25908	0.187306	0.792148	0.680205	0.748239	0.850272
Estrogen Response Late	0.674431	0.710903	0.888629	1.20457	0.216083	0.538246	0.62954	0.765404	0.869778	0.136041	0.995313	0.995313
Fatty Acid Metabolism	0.648492	0.683519	0.888629	0.514773	0.839022	0.975607	0.605327	0.734343	0.869778	0.872058	0.513398	0.693781
G2-M Checkpoint	0.510933	0.842408	0.942629	0.270386	0.980176	0.986108	0.953849	0.44117	0.869778	1.09932	0.305318	0.606695
Glycolysis	1.19218	0.23544	0.637233	1.35193	0.123843	0.534985	0.635899	0.757772	0.869778	1.09932	0.305318	0.606695
Hedgehog Signaling	1.92695	0.0844415	0.46912	1.52961	0.14136	0.534985	0	0.677274	0.869778	0	0.730653	0.850272
heme Metabolism	1.02187	0.37263	0.637233	0.811157	0.612284	0.834559	0.158975	0.98774	0.98774	0.687076	0.739632	0.850272
Hypoxia	1.01673	0.377484	0.637233	1.47965	0.070606	0.534985	1.10723	0.299299	0.79991	1.23052	0.198241	0.606695
IL-2/STAT5 Signaling	1.5251	0.0732346	0.46912	1.47965	0.070606	0.534985	1.10723	0.299299	0.79991	1.23052	0.198241	0.606695
IL-6/JAK/STAT3 Signaling	1.55042	0.116298	0.544156	0.923041	0.409767	0.682945	0.72361	0.525267	0.869778	0	0.961804	0.995313
Inflammatory Response	1.18619	0.2395	0.637233	0.269027	0.980753	0.986108	1.42358	0.103333	0.738095	0.957073	0.449032	0.655353
Interferon Alpha Response	2.43351	0.00818663	0.136444	0.551922	0.707527	0.930957	1.62253	0.0885628	0.738095	1.96348	0.0264022	0.479539
Interferon Gamma Response	2.1919	0.00265163	0.0662907	1.20457	0.216083	0.538246	1.1017	0.303966	0.79991	0.952288	0.454597	0.655353
KRAS Signaling Dn	0.168608	0.983105	0.983105	0.669205	0.762	0.950308	0.944311	0.451506	0.869778	0.952288	0.454597	0.655353
KRAS Signaling Up	1.34886	0.141481	0.544156	0.936887	0.472832	0.762632	0.944311	0.451506	0.869778	0.816247	0.605657	0.757071
Mitotic Spindle	1.01673	0.377484	0.637233	0.672568	0.757824	0.950308	0.79088	0.608803	0.869778	1.0938	0.31039	0.606695
mTORC1 Signaling	1.01165	0.38234	0.637233	1.20457	0.216083	0.538246	0.62954	0.765404	0.869778	1.08833	0.315481	0.606695
Myc Targets V1	1.01165	0.38234	0.637233	1.33841	0.130116	0.534985	0.31477	0.955251	0.974746	1.08833	0.315481	0.606695
Myc Targets V2	0.581406	0.516585	0.782704	1.38456	0.170764	0.538246	0	0.846684	0.920309	0	0.886398	0.963476
Myogenesis	1.18025	0.243584	0.637233	1.07073	0.332319	0.682945	0.62954	0.765404	0.869778	1.22437	0.202354	0.606695
Notch Signaling	1.0538	0.24513	0.637233	1.67301	0.116005	0.534985	0	0.644395	0.869778	2.55077	0.0287724	0.479539
Oxidative Phosphorylation	0.510933	0.842408	0.942629	0.270386	0.980176	0.986108	0.953849	0.44117	0.869778	1.09932	0.305318	0.606695
p53 Pathway	1.20434	0.227392	0.637233	0.819435	0.60159	0.834559	1.12418	0.285404	0.79991	1.38817	0.108483	0.606695
Pancreas Beta Cells	0	0.691232	0.888629	1.37273	0.177666	0.538246	0.807103	0.352864	0.840153	2.79059	0.0135446	0.479539
PI3K/AKT/mTOR Signaling	0	0.955343	0.983105	1.55931	0.0909364	0.534985	0.611204	0.639801	0.869778	1.32079	0.178455	0.606695
Pperoxisome	0	0.956674	0.983105	0.772159	0.547632	0.834559	0.605327	0.646277	0.869778	1.04647	0.335718	0.621701
Protein Secretion	1.75633	0.0658694	0.46912	1.39418	0.149796	0.534985	1.31154	0.190116	0.792148	0.850257	0.471854	0.655353
Reactive Oxygen Species Pathway	0.688195	0.428842	0.691681	0.54629	0.551121	0.834559	0.642388	0.46413	0.869778	0.55527	0.542187	0.713403
Spermatogenesis	0.999157	0.371799	0.637233	0.991415	0.391764	0.682945	0.466326	0.806859	0.89651	1.20925	0.228841	0.606695
TGF-beta Signaling	0.624473	0.478682	0.747941	0.991415	0.328061	0.682945	0.582908	0.515421	0.869778	1.51157	0.136413	0.606695
TNF-alpha Signaling via NF-kB	1.5251	0.0732346	0.46912	0.403541	0.94247	0.986108	1.58176	0.0534916	0.738095	0.957073	0.449032	0.655353
Unfolded Protein Response	0.602171	0.649535	0.888629	0.956007	0.407822	0.682945	0.56209	0.695096	0.869778	1.21465	0.230192	0.606695
UV Response Dn	1.17089	0.256099	0.637233	0.557671	0.790696	0.950308	1.53013	0.0887497	0.738095	1.13368	0.279222	0.606695
UV Response Up	0.429574	0.848366	0.942629	1.02299	0.371503	0.682945	0.801962	0.560845	0.869778	1.0398	0.355973	0.635666
Wnt-beta Catenin Signaling	1.60579	0.127763	0.544156	0	0.798259	0.950308	0	0.742667	0.869778	0.647815	0.460211	0.655353
Xenobiotic Metabolism	1.19218	0.23544	0.637233	0.811157	0.612284	0.834559	0.794874	0.603905	0.869778	0.824491	0.595046	0.757071

## Sheet: EarlyLate_enrichment_analysis
MSigDB_Hallmarks	pdmr_wes_headneck(155)_enrichScore	pdmr_wes_headneck(155)_pval	pdmr_wes_headneck(155)_qval	pdmr_wes_sarcoma(105)_enrichScore	pdmr_wes_sarcoma(105)_pval	pdmr_wes_sarcoma(105)_qval	pdmr_wes_skin(100)_enrichScore	pdmr_wes_skin(100)_pval	pdmr_wes_skin(100)_qval	pdmr_wes_colorectal(96)_enrichScore	pdmr_wes_colorectal(96)_pval	pdmr_wes_colorectal(96)_qval	pdmr_wes_lung(79)_enrichScore	pdmr_wes_lung(79)_pval	pdmr_wes_lung(79)_qval	pdmr_wes_bladder(56)_enrichScore	pdmr_wes_bladder(56)_pval	pdmr_wes_bladder(56)_qval	europdx_wgs_brca(43)_enrichScore	europdx_wgs_brca(43)_pval	europdx_wgs_brca(43)_qval	pdmr_wes_othertumor(38)_enrichScore	pdmr_wes_othertumor(38)_pval	pdmr_wes_othertumor(38)_qval	pdmr_wes_renal(31)_enrichScore	pdmr_wes_renal(31)_pval	pdmr_wes_renal(31)_qval	pdmr_wes_pancreas(29)_enrichScore	pdmr_wes_pancreas(29)_pval	pdmr_wes_pancreas(29)_qval
Adipogenesis	0	0.331811	0.33317	0	0.53548	0.537275	0	0.245834	0.246908	0.662083	0.725968	0.829529	0.52256	0.829571	0.904849	0.944565	0.39264	0.535465	0.856205	0.57544	0.785336	0.973747	0.338046	0.532604	1.63621	0.0503771	0.359836	1.24761	0.200921	0.523307
Allograft Rejection	17.3792	5.36e-09	2.68e-07	10.4537	7.07e-08	3.535e-06	0	0.246908	0.246908	1.31755	0.156059	0.37157	2.94637	2.11e-05	0.001055	1.25312	0.216057	0.432114	1.09533	0.307929	0.625537	0.484439	0.613954	0.751156	0.72357	0.651355	0.975909	0	0.996815	0.996815
Androgen Response	0	0.182985	0.33317	0	0.319096	0.537275	0	0.13188	0.246908	0.988159	0.360932	0.622296	1.38653	0.162654	0.650533	1.25312	0.214486	0.432114	1.70385	0.0535009	0.571828	0	0.646578	0.751156	0	0.939801	0.975909	1.06404	0.311679	0.61992
Angiogenesis	0	0.0681822	0.200536	0	0.125669	0.404976	0	0.0482164	0.246908	0	0.660399	0.807017	0.990376	0.267836	0.699568	0	0.430842	0.566897	0	0.769978	0.888118	2.76822	0.0504885	0.532604	0	0.625401	0.975909	0	0.632803	0.878893
Apical Junction	2.48275	0.0613141	0.200536	1.30671	0.178189	0.404976	0	0.246908	0.246908	0.823466	0.569274	0.749045	0.866579	0.519184	0.763506	0.939842	0.396244	0.535465	0.608517	0.834831	0.888118	0	0.875754	0.875754	2.17071	0.00385487	0.0963718	1.24137	0.204557	0.523307
Apical Surface	0	0.0849687	0.223602	0	0.155379	0.404976	0	0.0602478	0.246908	1.49721	0.148587	0.37157	0.787799	0.363775	0.699568	4.27201	0.00523039	0.13076	2.21279	0.033461	0.557683	2.202	0.075627	0.532604	0.822239	0.344373	0.975909	1.61218	0.126777	0.523307
Apoptosis	3.10344	0.0411969	0.200536	1.63339	0.125166	0.404976	0	0.20278	0.246908	1.44107	0.114795	0.37157	1.73316	0.0427076	0.533845	1.5664	0.113675	0.432114	1.21703	0.212825	0.625537	0.605549	0.493406	0.649218	0.678347	0.648904	0.975909	1.10837	0.297391	0.61992
Bile Acid Metabolism	0	0.202615	0.33317	0	0.349872	0.537275	0	0.14653	0.246908	0.294095	0.858111	0.878028	0.618985	0.630977	0.834185	0.55943	0.535998	0.638093	1.08664	0.312769	0.625537	0.86507	0.321849	0.532604	0.646045	0.601914	0.975909	1.26671	0.209323	0.523307
Cholesterol Homeostasis	0	0.138822	0.301786	0	0.247399	0.494799	0	0.0993025	0.246908	0.445117	0.661754	0.807017	0.468421	0.63398	0.834185	1.69341	0.114674	0.432114	0.986785	0.361926	0.670234	1.30929	0.177641	0.532604	0.488899	0.610531	0.975909	1.91718	0.0577524	0.412517
Coagulation	0	0.243583	0.33317	0	0.41192	0.537275	0	0.177457	0.246908	0.477372	0.793862	0.862893	0.502365	0.764417	0.904849	0.45403	0.649406	0.705876	1.23467	0.207638	0.625537	0.702086	0.417788	0.596332	0.524326	0.738505	0.975909	0.77104	0.548089	0.830438
Complement	4.9655	0.00755654	0.0755654	2.61342	0.0413871	0.295622	0	0.246908	0.246908	0.49408	0.860467	0.878028	1.21321	0.221735	0.699568	0.939842	0.396244	0.535465	1.46044	0.0695687	0.579739	0	0.875754	0.875754	0.542678	0.806841	0.975909	1.06404	0.334757	0.61992
DNA Repair	0	0.261792	0.33317	0	0.43855	0.537275	0	0.191364	0.246908	1.75673	0.0396525	0.315084	0.693264	0.632102	0.834185	1.67083	0.0927366	0.432114	1.29817	0.164979	0.625537	1.29184	0.20229	0.532604	0.96476	0.40016	0.975909	1.41871	0.132154	0.523307
E2F Targets	0	0.33317	0.33317	0	0.537275	0.537275	0	0.246908	0.246908	0.658773	0.729986	0.829529	1.55984	0.0651312	0.628628	0.939842	0.396244	0.535465	0.608517	0.834831	0.888118	1.45332	0.152849	0.532604	1.26625	0.190463	0.921612	0.886696	0.496802	0.801293
Epithelial Mesenchymal Transition	2.49523	0.0607765	0.200536	1.31328	0.176821	0.404976	0	0.245834	0.246908	0.331042	0.943379	0.943379	0.348374	0.929259	0.929259	0.314855	0.829406	0.835862	0.856205	0.57544	0.785336	1.94749	0.055761	0.532604	0.545405	0.803731	0.975909	1.06938	0.3302	0.61992
Estrogen Response Early	0	0.33317	0.33317	0	0.537275	0.537275	0	0.246908	0.246908	1.97632	0.00826899	0.315084	1.0399	0.35601	0.699568	2.81953	0.00145264	0.0726321	1.21703	0.201264	0.625537	0.484439	0.613954	0.751156	0.361785	0.917379	0.975909	2.48275	0.00057251	0.0286255
Estrogen Response Late	0	0.33317	0.33317	0	0.537275	0.537275	0	0.246908	0.246908	1.81163	0.0194197	0.315084	0.693264	0.687971	0.859964	2.19297	0.0152669	0.254448	1.33874	0.122514	0.625537	0.968878	0.340867	0.532604	0.542678	0.806841	0.975909	1.24137	0.204557	0.523307
Fatty Acid Metabolism	0	0.270736	0.33317	0	0.451416	0.537275	0	0.198232	0.246908	0.844581	0.514653	0.749045	0.888799	0.469728	0.763506	2.00821	0.0393663	0.400793	1.5603	0.0571828	0.571828	1.24215	0.218317	0.532604	0.695741	0.629208	0.975909	0.454716	0.819837	0.891127
G2-M Checkpoint	0	0.330449	0.33317	0	0.533677	0.537275	0	0.244759	0.246908	0.831784	0.559418	0.749045	1.22547	0.21408	0.699568	0.63289	0.614909	0.69077	0.737597	0.709325	0.85599	0.978665	0.335225	0.532604	1.09632	0.308085	0.975909	1.25391	0.197312	0.523307
Glycolysis	0	0.330449	0.33317	0	0.533677	0.537275	0	0.244759	0.246908	1.49721	0.0804762	0.371427	0.350133	0.927756	0.929259	1.26578	0.210356	0.432114	0.614664	0.827824	0.888118	0.978665	0.335225	0.532604	0.18272	0.974725	0.975909	1.07478	0.325652	0.61992
Hedgehog Signaling	0	0.0681822	0.200536	0	0.125669	0.404976	0	0.0482164	0.246908	1.88221	0.0891424	0.371427	0.990376	0.267836	0.699568	1.79018	0.107188	0.432114	0.695448	0.424436	0.685025	0	0.304714	0.532604	0	0.625401	0.975909	0	0.632803	0.878893
heme Metabolism	0	0.330449	0.33317	0	0.533677	0.537275	0	0.244759	0.246908	1.1645	0.254717	0.506056	0.350133	0.927756	0.929259	1.89867	0.0400793	0.400793	1.10639	0.297286	0.625537	0	0.873122	0.875754	1.64448	0.0489952	0.359836	1.97044	0.0106608	0.200409
Hypoxia	0	0.331811	0.33317	0	0.53548	0.537275	3.56461	0.031829	0.246908	0.827604	0.564359	0.749045	0.52256	0.829571	0.904849	0.944565	0.39264	0.535465	0.611575	0.831357	0.888118	3.40811	0.00110778	0.0553888	0.545405	0.803731	0.975909	0.534691	0.815944	0.891127
IL-2/STAT5 Signaling	2.49523	0.0607765	0.200536	2.62655	0.0408755	0.295622	0	0.245834	0.246908	1.65521	0.0409725	0.315084	0.870934	0.514289	0.763506	0.944565	0.39264	0.535465	1.10084	0.302596	0.625537	1.46062	0.150927	0.532604	0.727206	0.647011	0.975909	0.712922	0.664172	0.879558
IL-6/JAK/STAT3 Signaling	0	0.161186	0.33317	0	0.284133	0.537275	0	0.115736	0.246908	1.89303	0.0489734	0.315084	1.19528	0.242722	0.699568	1.44037	0.16221	0.432114	1.39889	0.147789	0.625537	1.11365	0.226477	0.532604	0.83169	0.433225	0.975909	0.407677	0.707949	0.884936
Inflammatory Response	0	0.331811	0.33317	0	0.53548	0.537275	0	0.245834	0.246908	1.32417	0.152848	0.37157	1.04512	0.35131	0.699568	1.25942	0.2132	0.432114	0.856205	0.57544	0.785336	0.973747	0.338046	0.532604	1.63621	0.0503771	0.359836	0.356461	0.922194	0.942619
Interferon Alpha Response	15.3572	4.27e-05	0.000711667	8.08275	0.00052393	0.00873217	0	0.12818	0.246908	0.679147	0.56819	0.749045	2.14411	0.0221639	0.369398	1.29188	0.202098	0.432114	1.25467	0.208765	0.625537	0	0.635348	0.751156	0	0.934492	0.975909	0.731296	0.517857	0.809151
Interferon Gamma Response	14.8965	1.33e-07	3.325e-06	9.14697	9.64e-07	2.41e-05	0	0.246908	0.246908	1.15285	0.263272	0.506056	2.59974	0.000237251	0.00593127	1.25312	0.216057	0.432114	0.730221	0.719032	0.85599	0.968878	0.340867	0.532604	0.180893	0.975909	0.975909	0.709357	0.668464	0.879558
KRAS Signaling Dn	0	0.33317	0.33317	1.30671	0.178189	0.404976	0	0.246908	0.246908	0.658773	0.729986	0.829529	0.866579	0.519184	0.763506	1.25312	0.216057	0.432114	0.973627	0.438416	0.685025	1.93776	0.0567338	0.532604	0.904463	0.477602	0.975909	0.354679	0.923766	0.942619
KRAS Signaling Up	2.48275	0.0613141	0.200536	1.30671	0.178189	0.404976	0	0.246908	0.246908	1.31755	0.156059	0.37157	0.866579	0.519184	0.763506	0.939842	0.396244	0.535465	0.851924	0.581149	0.785336	0.968878	0.340867	0.532604	0.361785	0.917379	0.975909	0.886696	0.496802	0.801293
Mitotic Spindle	0	0.331811	0.33317	0	0.53548	0.537275	0	0.245834	0.246908	1.32417	0.152848	0.37157	0.348374	0.929259	0.929259	0.314855	0.829406	0.835862	0.48926	0.915584	0.934269	1.46062	0.150927	0.532604	0.181802	0.975324	0.975909	1.7823	0.0259677	0.259677
mTORC1 Signaling	0	0.33317	0.33317	0	0.537275	0.537275	0	0.246908	0.246908	1.48224	0.0846895	0.371427	0.519948	0.832461	0.904849	0.939842	0.396244	0.535465	0.730221	0.719032	0.85599	1.45332	0.152849	0.532604	0.72357	0.651355	0.975909	1.41871	0.113661	0.523307
Myc Targets V1	0	0.33317	0.33317	0	0.537275	0.537275	0	0.246908	0.246908	1.48224	0.0846895	0.371427	1.38653	0.125726	0.628628	0.313281	0.831504	0.835862	0.851924	0.581149	0.785336	0.968878	0.340867	0.532604	0.542678	0.806841	0.975909	0.532018	0.818953	0.891127
Myc Targets V2	0	0.110497	0.251129	0	0.199627	0.415889	0	0.0786724	0.246908	2.27163	0.0310642	0.315084	0	0.817377	0.904849	1.08028	0.236651	0.438243	0.839334	0.428027	0.685025	0	0.452619	0.611648	1.24753	0.215827	0.921612	0.611515	0.489573	0.801293
Myogenesis	2.48275	0.0613141	0.200536	0	0.537275	0.537275	0	0.246908	0.246908	0.823466	0.569274	0.749045	0.866579	0.519184	0.763506	0.626562	0.621693	0.69077	1.09533	0.307929	0.625537	0.968878	0.340867	0.532604	0.361785	0.917379	0.975909	0.886696	0.496802	0.801293
Notch Signaling	0	0.0625202	0.200536	0	0.115538	0.404976	0	0.044173	0.246908	1.02933	0.253549	0.506056	1.08322	0.23553	0.699568	1.958	0.0921256	0.432114	1.52129	0.142726	0.625537	0	0.282696	0.532604	1.13058	0.221187	0.921612	3.32511	0.0120245	0.200409
Oxidative Phosphorylation	0	0.330449	0.33317	0	0.533677	0.537275	0	0.244759	0.246908	0.831784	0.559418	0.749045	0.700266	0.679493	0.859964	0.63289	0.614909	0.69077	1.10639	0.297286	0.625537	0	0.873122	0.875754	1.64448	0.0489952	0.359836	1.61218	0.0545956	0.412517
p53 Pathway	2.53342	0.0591738	0.200536	1.33338	0.172728	0.404976	0	0.242604	0.246908	1.34443	0.143413	0.37157	1.41482	0.115013	0.628628	0.959023	0.381812	0.535465	0.496749	0.909095	0.934269	1.48298	0.145217	0.532604	0.553753	0.794158	0.975909	0.542875	0.806668	0.891127
Pancreas Beta Cells	0	0.0756796	0.210221	0	0.138999	0.404976	0	0.0535819	0.246908	0.844581	0.332656	0.594029	0.888799	0.31084	0.699568	0	0.46638	0.597923	2.49648	0.0209466	0.557683	0	0.333029	0.532604	0	0.665202	0.975909	2.7283	0.023586	0.259677
PI3K/AKT/mTOR Signaling	0	0.187936	0.33317	0	0.326922	0.537275	0	0.135565	0.246908	1.27917	0.203716	0.46299	1.00961	0.346228	0.699568	1.21662	0.227031	0.436599	0.708952	0.615748	0.789421	0	0.657464	0.751156	1.75624	0.0660506	0.412816	1.03304	0.330881	0.61992
Pperoxisome	0	0.18958	0.33317	0	0.329511	0.537275	0	0.13679	0.246908	0.633435	0.615554	0.789171	0.999899	0.352803	0.699568	0.602463	0.496398	0.605363	1.17023	0.25589	0.625537	0	0.661017	0.751156	0	0.946217	0.975909	1.36415	0.170472	0.523307
Protein Secretion	0	0.176337	0.33317	0	0.308522	0.537275	0	0.126943	0.246908	0.686222	0.561137	0.749045	0.361075	0.768897	0.904849	1.958	0.0677501	0.432114	1.0142	0.359919	0.670234	1.00925	0.260831	0.532604	0	0.932621	0.975909	0.369457	0.757685	0.891127
Reactive Oxygen Species Pathway	0	0.0941668	0.235417	0	0.171453	0.404976	0	0.0668684	0.246908	0	0.779646	0.862893	1.41482	0.167489	0.650533	1.2787	0.184025	0.432114	0.496749	0.603569	0.789421	0	0.398895	0.586611	4.43002	0.000372405	0.0186203	1.44767	0.159708	0.523307
Spermatogenesis	0	0.238963	0.33317	0	0.40507	0.537275	0	0.173944	0.246908	0.97596	0.390734	0.651223	0.770293	0.548904	0.784148	1.39236	0.169903	0.432114	1.26211	0.191757	0.625537	3.58844	0.00280377	0.0700941	1.07196	0.317923	0.975909	1.0509	0.332667	0.61992
TGF-beta Signaling	0	0.103275	0.245892	0	0.187224	0.407008	0	0.0734441	0.246908	2.4399	0.0236364	0.315084	0.641911	0.464264	0.763506	1.1603	0.213098	0.432114	0.901507	0.383514	0.684847	0	0.429359	0.596332	0.669972	0.442224	0.975909	1.31362	0.194887	0.523307
TNF-alpha Signaling via NF-kB	2.49523	0.0607765	0.200536	2.62655	0.0408755	0.295622	0	0.245834	0.246908	1.32417	0.152848	0.37157	1.04512	0.35131	0.699568	1.25942	0.2132	0.432114	0.366945	0.965725	0.965725	0.973747	0.338046	0.532604	1.45441	0.101633	0.564626	1.24761	0.200921	0.523307
Unfolded Protein Response	0	0.202615	0.33317	2.33341	0.0686067	0.404976	0	0.14653	0.246908	1.17638	0.253783	0.506056	1.54746	0.105378	0.628628	0	0.835862	0.835862	1.30397	0.177672	0.625537	0	0.688158	0.76462	0.969067	0.374543	0.975909	0.633355	0.615415	0.878893
UV Response Dn	0	0.252742	0.33317	0	0.425388	0.537275	0	0.184439	0.246908	1.1437	0.27327	0.506056	0.962866	0.401791	0.744058	1.30534	0.198607	0.432114	1.18323	0.240841	0.625537	1.34566	0.186561	0.532604	0.502479	0.764146	0.975909	0.246305	0.916514	0.942619
UV Response Up	3.16274	0.0398109	0.200536	1.6646	0.121363	0.404976	0	0.199372	0.246908	1.6784	0.0504135	0.315084	1.32471	0.169139	0.650533	1.59634	0.10717	0.432114	1.7054	0.02874	0.557683	0	0.805109	0.875119	1.84349	0.0306485	0.359836	1.35546	0.156025	0.523307
Wnt-beta Catenin Signaling	11.8226	0.00323581	0.0404477	6.22243	0.0112689	0.140861	0	0.0575869	0.246908	1.56851	0.134428	0.37157	1.65063	0.120302	0.628628	0	0.491574	0.605363	1.15908	0.247846	0.625537	0	0.353509	0.53562	0	0.692257	0.975909	0	0.699541	0.884936
Xenobiotic Metabolism	0	0.330449	0.33317	1.31991	0.175455	0.404976	0	0.244759	0.246908	0.49907	0.855206	0.878028	1.40053	0.120304	0.628628	0.949336	0.389034	0.535465	0.983462	0.426667	0.685025	1.468	0.149014	0.532604	0.913599	0.467949	0.975909	0.537392	0.812893	0.891127
