# Supplementary material for: DNA-based copy number analysis confirms genomic evolution of PDX models
Source: NPJ Precis Oncol. 2022 Apr 28;6:30. doi: 10.1038/s41698-022-00268-6 (PMC9050710; doi:10.1038/s41698-022-00268-6)
Supplement: Supplementary file 5 — Supplementary Table 4 [file 41698_2022_268_MOESM5_ESM.xlsx]

## Sheet: PT-PDX_1Mb_discordance_freq
gene_name	europdx_wgs_brca(78)	europdx_wgs_crc(134)	hci_snp_breast(12)	hci_wes_breast(5)	jax_snp_gbm(9)	jax_snu_wes_gastric(28)	mdacc_wes_luad(9)	mdacc_wes_lusc(10)	pdmr_wes_bladder(20)	pdmr_wes_headneck(21)	pdmr_wes_lung(18)	pdmr_wes_othertumor(6)	pdmr_wes_renal(5)	pdmr_wes_sarcoma(17)	pdmr_wes_skin(11)	sibs_snp_hcc(5)	wustl_wes_breast(12)
A1CF	0.24359	0.126866	0	0.4	0	0.178571	0.111111	0.2	0.25	0.0952381	0.222222	0	0	0.117647	0.454545	0	0
ABI1	0.294872	0.11194	0.0833333	0.2	0	0.214286	0.111111	0.1	0.4	0.285714	0.222222	0	0	0.235294	0.454545	0	0.25
ABL1	0.192308	0.186567	0.25	0.2	0.333333	0.428571	0.333333	0.1	0.35	0.047619	0.0555556	0	0	0.176471	0.0909091	0	0.25
ABL2	0.179487	0.0895522	0.0833333	0.2	0.111111	0.25	0.222222	0.3	0.3	0	0.0555556	0	0	0.0588235	0	0	0
ACKR3	0.179487	0.156716	0.25	0.2	0.333333	0.0357143	0.111111	0.2	0	0.285714	0.333333	0.5	0	0.117647	0	0	0.166667
ACSL3	0.153846	0.149254	0.333333	0.2	0.333333	0.0357143	0.111111	0.3	0	0.285714	0.222222	0.5	0	0.0588235	0	0.6	0.25
ACSL6	0.224359	0.134328	0.0416667	0.1	0.111111	0.107143	0.111111	0.1	0.125	0.285714	0.333333	0	0	0.411765	0.363636	0	0.25
ACVR1	0.141026	0.134328	0.25	0.2	0.333333	0	0.111111	0.1	0	0.238095	0.222222	0.333333	0	0.117647	0	0	0.0833333
ACVR2A	0.192308	0.141791	0.166667	0.2	0.333333	0	0.111111	0.1	0	0.428571	0.222222	0.333333	0	0.117647	0	0	0.166667
AFDN	0.205128	0.126866	0.25	0	0	0	0.111111	0	0.25	0.238095	0.388889	0.166667	0	0.235294	0	0	0.0833333
AFF1	0.173077	0.0783582	0.0416667	0	0.111111	0.107143	0	0	0.1	0.285714	0.444444	0	0	0.411765	0.272727	0	0.25
AFF3	0.185897	0.0746269	0.125	0	0.388889	0.0535714	0.277778	0.1	0.25	0	0.222222	0.166667	0	0.176471	0	0	0.166667
AFF4	0.230769	0.134328	0	0.2	0.111111	0.107143	0.111111	0.1	0.25	0.285714	0.333333	0	0	0.411765	0.363636	0	0.25
AKAP9	0.25	0.179104	0.0833333	0.2	0	0.25	0	0.2	0.3	0	0.277778	0	0	0.117647	0.363636	0	0.25
AKT1	0.217949	0.134328	0.25	0	0.222222	0.0714286	0.111111	0.4	0.05	0.047619	0.277778	0	0	0.294118	0.181818	0	0.0833333
AKT2	0.205128	0.104478	0.416667	0	0	0.25	0.111111	0.2	0.15	0.047619	0.333333	0	0	0.0588235	0.0909091	0	0.333333
AKT3	0.141026	0.0970149	0.333333	0.4	0.222222	0.25	0.222222	0.2	0.3	0	0.0555556	0	0	0	0.0909091	0	0.166667
ALDH2	0.217949	0.104478	0.166667	0.2	0.111111	0.214286	0.222222	0.2	0.05	0	0.0555556	0	0	0.176471	0	0	0.25
ALK	0.217949	0.0447761	0.166667	0	0.333333	0.142857	0	0	0.15	0.047619	0.388889	0.666667	0	0.0588235	0	0	0.166667
AMER1	0	0	0	0	0	0	0	0	0	0	0	0	0	0	0	0	0
ANK1	0.205128	0.126866	0.166667	0	0.222222	0.285714	0.222222	0.4	0.2	0.0952381	0.611111	0	0	0.294118	0	0	0.5
APC	0.179487	0.126866	0.0833333	0	0.111111	0.107143	0.111111	0.1	0.25	0.285714	0.333333	0	0	0.411765	0.363636	0	0.166667
APOBEC3B	0.24359	0.119403	0.166667	0.4	0.111111	0.178571	0.222222	0	0.2	0.047619	0.277778	0	0	0.176471	0.181818	0	0.25
AR	0	0	0	0	0	0	0	0	0	0	0	0	0	0	0	0	0
ARAF	0	0	0	0	0	0	0	0	0	0	0	0	0	0	0	0	0
ARHGAP26	0.153846	0.171642	0	0	0.111111	0.142857	0.111111	0.2	0.25	0.285714	0.444444	0	0	0.411765	0.363636	0	0.25
ARHGAP5	0.217949	0.134328	0.166667	0.2	0.111111	0.0714286	0.111111	0	0.05	0.047619	0.277778	0	0	0.352941	0.181818	0	0.333333
ARHGEF10	0.153846	0.0373134	0.25	0	0.111111	0.285714	0.111111	0.3	0.1	0.333333	0.222222	0	0	0.235294	0	0	0.416667
ARHGEF10L	0.282051	0.0597015	0.0833333	0.2	0.111111	0.142857	0	0.2	0.2	0.0952381	0.277778	0	0	0.588235	0	0	0.166667
ARHGEF12	0.24359	0.19403	0.166667	0	0.222222	0.0714286	0.222222	0.3	0.25	0.0952381	0	0	0	0	0.0909091	0	0.333333
ARID1A	0.192308	0.0447761	0.166667	0.4	0.111111	0.214286	0	0.1	0.1	0.047619	0.277778	0	0	0.352941	0	0	0.166667
ARID1B	0.25641	0.126866	0.208333	0.2	0	0	0	0	0.25	0.190476	0.333333	0.166667	0	0.117647	0	0	0.166667
ARID2	0.25641	0.119403	0.25	0.2	0.222222	0.285714	0.222222	0.1	0.05	0	0.0555556	0	0	0.117647	0	0	0.166667
ARNT	0.141026	0.0671642	0.0833333	0.2	0.111111	0.428571	0.111111	0	0.25	0.190476	0.0555556	0	0	0	0	0	0
ASPSCR1	0.166667	0.0559701	0.0833333	0.2	0	0.303571	0.111111	0.25	0.05	0.285714	0.111111	0	0	0.294118	0	0	0.208333
ASXL1	0.24359	0.0373134	0.0833333	0	0	0.285714	0.111111	0.1	0.55	0.047619	0.777778	0	0	0.0588235	0.0909091	0	0.166667
ASXL2	0.205128	0.0447761	0.166667	0.2	0.333333	0.0714286	0	0	0.15	0.047619	0.388889	0.666667	0	0.0588235	0	0	0.166667
ATF1	0.230769	0.11194	0.25	0	0.222222	0.25	0.222222	0	0.3	0.0952381	0.0555556	0	0	0.117647	0	0	0.166667
ATIC	0.115385	0.134328	0.25	0.2	0.333333	0.0357143	0.111111	0.2	0	0.285714	0.222222	0.333333	0	0.117647	0	0	0.0833333
ATM	0.333333	0.179104	0.0833333	0	0.222222	0.107143	0.222222	0.3	0.25	0.0952381	0	0	0	0	0.0909091	0	0.333333
ATP1A1	0.230769	0.0522388	0.166667	0	0.222222	0.107143	0	0.1	0.3	0	0	0	0	0.352941	0	0	0.416667
ATP2B3	0	0	0	0	0	0	0	0	0	0	0	0	0	0	0	0	0
ATR	0.153846	0.119403	0.0833333	0	0.111111	0.107143	0.111111	0.1	0.45	0	0.333333	0	0	0.176471	0.818182	0	0.333333
ATRX	0	0	0	0	0	0	0	0	0	0	0	0	0	0	0	0	0
AXIN1	0.217949	0.171642	0.25	0.2	0.222222	0.357143	0.333333	0.2	0.1	0.0952381	0.277778	0	0	0.176471	0	0	0.166667
AXIN2	0.153846	0.11194	0.166667	0	0.111111	0.178571	0.111111	0	0	0.190476	0.111111	0	0	0.294118	0	0	0.25
B2M	0.205128	0.119403	0.0833333	0.2	0	0.214286	0.333333	0.1	0	0.047619	0	0.833333	0	0.352941	0.272727	0	0.166667
BAP1	0.24359	0.0895522	0.333333	0.4	0	0.214286	0.222222	0.2	0.3	0.047619	0.222222	0	0	0.0588235	0.181818	0	0.416667
BARD1	0.141026	0.134328	0.25	0.2	0.333333	0.0714286	0.111111	0.2	0	0.285714	0.222222	0.333333	0	0.117647	0	0	0.166667
BAX	0.205128	0.11194	0.25	0	0	0.285714	0	0.2	0	0.285714	0.277778	0	0	0.117647	0.181818	0	0.166667
BAZ1A	0.205128	0.134328	0.166667	0.2	0.111111	0.0714286	0.111111	0	0.05	0.047619	0.277778	0	0	0.352941	0.181818	0	0.333333
BCL10	0.205128	0.0746269	0.166667	0.2	0.111111	0.178571	0.111111	0.1	0.3	0.190476	0	0	0	0.176471	0	0	0.166667
BCL11A	0.128205	0.0746269	0.25	0	0.333333	0.107143	0	0	0.2	0.047619	0.388889	0.666667	0	0.0588235	0	0.2	0.0833333
BCL11B	0.179487	0.119403	0.25	0.2	0.222222	0.0714286	0.111111	0.4	0.05	0.238095	0.277778	0	0	0.294118	0.181818	0	0.166667
BCL2	0.294872	0.0820896	0.0833333	0	0.111111	0.321429	0.333333	0.4	0.25	0.428571	0	0	0	0.176471	0	0	0.333333
BCL2L12	0.192308	0.11194	0.25	0	0	0.285714	0	0.2	0	0.285714	0.333333	0	0	0.117647	0.272727	0	0.25
BCL3	0.179487	0.11194	0.333333	0	0	0.25	0	0.3	0	0.047619	0.333333	0	0	0.0588235	0.181818	0	0.25
BCL6	0.153846	0.11194	0.166667	0.2	0.111111	0.25	0.111111	0	0.45	0	0	0	0	0.0588235	0.818182	0	0.333333
BCL7A	0.294872	0.0820896	0.333333	0.2	0.111111	0.321429	0.222222	0.1	0.05	0	0.111111	0	0	0.117647	0	0.4	0.25
BCL9	0.115385	0.0671642	0.0833333	0.2	0.111111	0.392857	0.111111	0	0	0.190476	0.0555556	0	0	0	0	0	0
BCL9L	0.269231	0.179104	0.0833333	0.2	0.222222	0.107143	0.222222	0.3	0.25	0.0952381	0	0	0	0	0.0909091	0	0.333333
BCLAF1	0.282051	0.126866	0	0.2	0	0	0.111111	0	0.25	0.190476	0.333333	0	0	0.117647	0	0	0.166667
BCOR	0	0	0	0	0	0	0	0	0	0	0	0	0	0	0	0	0
BCORL1	0	0	0	0	0	0	0	0	0	0	0	0	0	0	0	0	0
BCR	0.294872	0.0970149	0.0833333	0.4	0.111111	0.178571	0.111111	0	0.05	0.047619	0	0	0	0.235294	0.272727	0	0.166667
BIRC3	0.282051	0.179104	0.166667	0	0.222222	0.0714286	0.222222	0.3	0.25	0.0952381	0	0	0	0	0.0909091	0	0.333333
BIRC6	0.24359	0.0522388	0.166667	0	0.333333	0.142857	0	0	0.15	0.047619	0.388889	0.666667	0	0.0588235	0	0	0.166667
BLM	0.269231	0.104478	0.0833333	0.2	0	0.178571	0.333333	0.1	0	0.047619	0.5	0.166667	0	0	0.0909091	0	0.25
BMP5	0.179487	0.156716	0.166667	0.2	0	0.285714	0.111111	0.1	0	0	0.277778	0	0	0.117647	0	0	0
BMPR1A	0.205128	0.119403	0.166667	0.2	0	0.214286	0.111111	0	0.25	0	0.277778	0	0	0.176471	0.454545	0	0.0833333
BRAF	0.294872	0.186567	0.25	0.4	0	0.321429	0	0.3	0.3	0.047619	0.111111	0	0	0.0588235	0.363636	0	0.0833333
BRCA1	0.217949	0.119403	0.166667	0.2	0	0.25	0.111111	0	0.05	0.047619	0.166667	0	0	0.294118	0	0	0.166667
BRCA2	0.217949	0.0895522	0.25	0.2	0	0.178571	0.111111	0	0.4	0.47619	0.222222	0.5	0	0	0.181818	0	0.333333
BRD3	0.192308	0.179104	0.25	0.2	0.444444	0.321429	0.333333	0	0.35	0.047619	0.277778	0	0	0.176471	0.0909091	0	0.166667
BRD4	0.217949	0.0671642	0.333333	0	0.111111	0.392857	0.333333	0.1	0.3	0.047619	0	0	0	0.0588235	0.181818	0	0.25
BRIP1	0.230769	0.0820896	0.25	0	0	0.178571	0.111111	0	0	0.0952381	0.111111	0	0	0.294118	0	0	0.333333
BTG1	0.205128	0.0820896	0.166667	0	0.111111	0.214286	0.222222	0.3	0.05	0.047619	0.0555556	0	0	0.0588235	0	0	0.25
BTK	0	0	0	0	0	0	0	0	0	0	0	0	0	0	0	0	0
BUB1B	0.179487	0.141791	0	0	0	0.25	0.333333	0.1	0	0.047619	0.277778	0.833333	0	0.117647	0.181818	0	0.166667
C15orf65	0.24359	0.119403	0.166667	0.2	0	0.25	0.333333	0.1	0	0	0	0.833333	0	0.352941	0.181818	0	0.166667
CACNA1D	0.192308	0.0970149	0.333333	0.4	0	0.25	0.333333	0.2	0.3	0.047619	0.222222	0	0	0.0588235	0.181818	0	0.5
CALR	0.205128	0.0820896	0.333333	0	0.222222	0.321429	0.333333	0.1	0.3	0.047619	0.388889	0	0	0.0588235	0.181818	0	0.166667
CAMTA1	0.326923	0.0447761	0.0833333	0.2	0.222222	0.178571	0	0.1	0.1	0.047619	0	0	0	0.441176	0	0	0.291667
CANT1	0.179487	0.108209	0.166667	0.4	0	0.214286	0.111111	0.2	0.05	0.285714	0.111111	0	0	0.294118	0	0	0.166667
CARD11	0.24359	0.134328	0.25	0	0	0.410714	0.166667	0.1	0.3	0.047619	0.0555556	0	0	0.0588235	0.363636	0	0.0833333
CASP3	0.282051	0.0820896	0.25	0	0.111111	0.178571	0	0	0.1	0.047619	0.222222	0	0	0.294118	0.181818	0	0.25
CASP8	0.179487	0.119403	0.25	0.2	0.333333	0.142857	0.111111	0.2	0	0.285714	0.222222	0.333333	0	0.0588235	0	0.2	0.166667
CASP9	0.282051	0.0597015	0.0833333	0.2	0.222222	0.214286	0	0.1	0.1	0.047619	0.277778	0	0	0.0588235	0	0	0.166667
CBFA2T3	0.24359	0.156716	0.166667	0.2	0.333333	0.285714	0	0.2	0.35	0.047619	0.333333	0	0	0.294118	0	0	0.0833333
CBFB	0.205128	0.156716	0.0833333	0.2	0	0.25	0.111111	0.3	0.35	0.047619	0.277778	0.333333	0	0.0588235	0	0	0.0833333
CBL	0.282051	0.179104	0.166667	0.2	0.222222	0.107143	0.222222	0.3	0.25	0.0952381	0	0	0	0	0.0909091	0	0.333333
CBLB	0.153846	0.104478	0.0833333	0.2	0.111111	0.0357143	0	0.1	0.55	0	0.611111	0	0	0.176471	0.545455	0	0.416667
CBLC	0.179487	0.11194	0.333333	0	0	0.25	0	0.3	0	0.047619	0.333333	0	0	0.0588235	0.181818	0	0.25
CCDC6	0.230769	0.126866	0	0.2	0	0.178571	0	0.1	0.25	0.047619	0.277778	0	0	0.117647	0.454545	0	0
CCNB1IP1	0.205128	0.141791	0.25	0.4	0.111111	0.107143	0.111111	0.1	0	0.238095	0.277778	0	0	0.294118	0.181818	0	0.166667
CCNC	0.269231	0.149254	0	0.2	0	0	0.222222	0	0	0.190476	0.333333	0	0	0.0588235	0	0	0
CCND1	0.217949	0.156716	0.166667	0.4	0.444444	0.214286	0.111111	0	0	0.0952381	0	0	0	0.176471	0.0909091	0	0.166667
CCND2	0.205128	0.134328	0.166667	0.2	0.222222	0.107143	0.333333	0.2	0.3	0.047619	0.277778	0	0	0.235294	0	0.2	0.166667
CCND3	0.179487	0.156716	0.125	0.3	0	0.214286	0.0555556	0	0	0	0.333333	0	0	0	0	0	0.0416667
CCNE1	0.192308	0.104478	0.25	0	0	0.321429	0.111111	0.2	0	0.047619	0.333333	0	0	0.0588235	0.0909091	0	0.0833333
CCR4	0.217949	0.0970149	0.333333	0.6	0.111111	0.321429	0.111111	0.2	0.25	0.047619	0.277778	0	0	0.176471	0.181818	0	0.416667
CCR7	0.192308	0.11194	0.0833333	0.4	0	0.285714	0.111111	0	0.1	0.0952381	0.166667	0	0	0.235294	0	0	0.166667
CD209	0.217949	0.0746269	0.416667	0	0.222222	0.214286	0.444444	0.1	0.25	0.047619	0	0	0	0.117647	0.363636	0	0.25
CD274	0.346154	0.134328	0.0833333	0.2	0.333333	0.464286	0.222222	0.3	0.15	0.047619	0	0	0	0.294118	0.0909091	0	0.166667
CD28	0.179487	0.134328	0.25	0.2	0.333333	0.178571	0.111111	0.2	0	0.285714	0.222222	0.333333	0	0.0588235	0	0	0.166667
CD74	0.141026	0.149254	0.25	0	0.111111	0.142857	0.111111	0.2	0.25	0.285714	0.444444	0	0	0.411765	0.363636	0	0.0833333
CD79A	0.192308	0.11194	0.333333	0	0	0.25	0.111111	0.3	0.05	0.047619	0.333333	0	0	0.0588235	0.0909091	0	0.416667
CD79B	0.166667	0.0895522	0.166667	0	0	0.178571	0.111111	0	0	0.190476	0.111111	0	0	0.294118	0	0	0.166667
CDC73	0.205128	0.11194	0.166667	0.2	0.222222	0.214286	0.222222	0.3	0.3	0	0	0	0	0.235294	0	0	0
CDH1	0.217949	0.171642	0.0833333	0.2	0	0.178571	0.111111	0.3	0.35	0.047619	0.277778	0.333333	0	0.0588235	0	0	0.0833333
CDH10	0.141026	0.186567	0	0.4	0.111111	0.107143	0.111111	0.1	0	0.047619	0	0	0	0.588235	0	0	0.0833333
CDH11	0.205128	0.152985	0.125	0.2	0	0.142857	0.111111	0.3	0.35	0.047619	0.138889	0.333333	0	0.117647	0	0	0.0833333
CDH17	0.230769	0.0746269	0	0.2	0.111111	0.214286	0.222222	0.2	0.3	0.238095	0	0	0	0.235294	0	0	0.166667
CDK12	0.217949	0.11194	0.0833333	0.4	0	0.214286	0.111111	0	0.1	0.047619	0.166667	0	0	0.235294	0	0	0.25
CDK4	0.179487	0.0970149	0.166667	0	0.222222	0.178571	0.222222	0.1	0.05	0.047619	0.111111	0	0	0.117647	0	0	0.25
CDK6	0.24359	0.179104	0.0833333	0.2	0	0.25	0	0.2	0.3	0	0.277778	0	0	0.117647	0.363636	0	0.25
CDKN1A	0.179487	0.164179	0.166667	0.4	0	0.214286	0	0	0	0	0.333333	0	0	0	0	0	0
CDKN1B	0.141026	0.119403	0.25	0	0.222222	0.0714286	0.222222	0.2	0.3	0.285714	0.222222	0	0	0.176471	0	0.2	0.0833333
CDKN2A	0.25641	0.126866	0.0833333	0.2	0.222222	0.428571	0.333333	0.3	0.15	0.047619	0	0	0	0.352941	0.0909091	0	0.25
CDKN2C	0.217949	0.0597015	0.166667	0	0.222222	0.107143	0	0.3	0.25	0.190476	0	0	0	0.470588	0	0	0.0833333
CDX2	0.205128	0.0895522	0.25	0.2	0	0.178571	0.111111	0	0.05	0.285714	0.222222	0.5	0	0	0.181818	0	0.5
CEBPA	0.205128	0.104478	0.333333	0	0	0.285714	0.111111	0.3	0	0.0952381	0.333333	0	0	0.0588235	0.0909091	0.4	0.333333
CEP89	0.205128	0.104478	0.333333	0	0	0.285714	0.111111	0.3	0	0.0952381	0.333333	0	0	0.0588235	0.0909091	0	0.25
CHCHD7	0.192308	0.104478	0	0	0.111111	0.142857	0.111111	0.1	0.35	0.380952	0.0555556	0	0	0.235294	0	0	0.166667
CHD2	0.192308	0.0895522	0.0833333	0.2	0	0.214286	0.333333	0.1	0	0.047619	0.5	0.166667	0	0.0294118	0.0909091	0	0.25
CHD4	0.179487	0.119403	0.166667	0.2	0.333333	0.142857	0.333333	0.2	0.3	0.190476	0.277778	0.166667	0	0.176471	0	0.2	0.0833333
CHEK2	0.230769	0.11194	0.166667	0.2	0.111111	0.178571	0.111111	0	0.05	0	0.277778	0	0	0.529412	0.181818	0	0.333333
CHIC2	0.217949	0.126866	0	0	0.333333	0.142857	0	0	0.05	0.047619	0.277778	0	0	0.411765	0.272727	0	0.0833333
CHST11	0.192308	0.0820896	0.166667	0.2	0.111111	0.142857	0.222222	0.1	0.05	0.047619	0.0555556	0	0	0.176471	0	0	0.333333
CIC	0.192308	0.11194	0.25	0	0	0.178571	0	0.3	0.05	0.047619	0.333333	0	0	0.0588235	0.0909091	0	0.25
CIITA	0.294872	0.149254	0	0.4	0.111111	0.321429	0.222222	0.1	0.35	0.047619	0.277778	0	0	0.0588235	0	0	0.25
CLIP1	0.294872	0.0820896	0.333333	0.2	0.111111	0.321429	0.222222	0.1	0.05	0	0.111111	0	0	0.117647	0	0.4	0.25
CLP1	0.269231	0.156716	0.0833333	0.2	0.222222	0.142857	0.111111	0	0.3	0	0	0	0	0.0588235	0.0909091	0	0.166667
CLTC	0.217949	0.104478	0.166667	0	0	0.214286	0.111111	0	0	0.0952381	0.111111	0	0	0.294118	0	0	0.25
CLTCL1	0.269231	0.11194	0.0833333	0.2	0.111111	0.107143	0.111111	0.1	0.05	0.047619	0	0	0	0.294118	0.181818	0	0.166667
CNBD1	0.224359	0.0597015	0	0.2	0.111111	0.178571	0.277778	0.2	0.3	0.238095	0	0	0	0.235294	0	0	0.166667
CNBP	0.166667	0.104478	0.25	0.2	0.111111	0.107143	0.111111	0.2	0.45	0	0.333333	0	0	0.176471	0.545455	0	0.416667
CNOT3	0.179487	0.126866	0.25	0.2	0	0.285714	0.111111	0.1	0.05	0.238095	0.333333	0	0	0.117647	0.636364	0	0.5
CNTNAP2	0.24359	0.186567	0.25	0.2	0	0.25	0.111111	0.2	0.35	0.047619	0.0555556	0	0	0.0588235	0.363636	0	0.0833333
CNTRL	0.153846	0.201493	0.25	0.2	0.333333	0.321429	0.333333	0.1	0.35	0.047619	0.0555556	0	0	0.176471	0.0909091	0	0.166667
COL1A1	0.230769	0.104478	0.166667	0	0	0.214286	0.111111	0	0.05	0.047619	0.166667	0	0	0.294118	0	0	0.25
COL2A1	0.262821	0.11194	0.25	0.1	0.222222	0.232143	0.222222	0	0.2	0	0.0555556	0	0	0.117647	0	0	0.166667
COL3A1	0.128205	0.119403	0.291667	0.2	0.333333	0.107143	0.111111	0.2	0	0.238095	0.222222	0.333333	0	0.117647	0	0	0.0416667
COX6C	0.230769	0.0597015	0	0	0.111111	0.178571	0.222222	0.3	0.3	0.238095	0	0	0	0.235294	0	0	0.166667
CPEB3	0.205128	0.126866	0.25	0.4	0	0.214286	0.111111	0	0.25	0	0.277778	0	0	0.117647	0.454545	0	0.0833333
CREB1	0.141026	0.134328	0.25	0.2	0.333333	0.107143	0.111111	0.2	0	0.285714	0.222222	0.333333	0	0.235294	0	0	0.166667
CREB3L1	0.217949	0.141791	0.416667	0.4	0.222222	0.285714	0.222222	0	0.4	0	0.222222	0	0	0.176471	0.0909091	0	0.166667
CREB3L2	0.24359	0.186567	0.416667	0.4	0	0.285714	0	0.3	0.3	0.047619	0.111111	0	0	0.0588235	0.363636	0	0.0833333
CREBBP	0.25641	0.164179	0.166667	0.2	0.222222	0.321429	0.222222	0.2	0.1	0.285714	0.277778	0	0	0.0588235	0	0	0.166667
CRLF2	0	0	0	0	0	0	0	0	0	0	0	0	0	0	0	0	0
CRNKL1	0.205128	0.0746269	0.0833333	0	0	0.142857	0.111111	0.1	0.45	0	0.111111	0	0	0	0	0	0.25
CRTC1	0.230769	0.11194	0.416667	0	0	0.357143	0.333333	0.1	0.25	0.047619	0	0	0	0.176471	0.0909091	0	0.166667
CRTC3	0.269231	0.104478	0.0833333	0.2	0	0.178571	0.333333	0.1	0	0.047619	0.5	0.166667	0	0	0.0909091	0	0.25
CSF1R	0.141026	0.149254	0.25	0	0.111111	0.142857	0.111111	0.2	0.25	0.285714	0.444444	0	0	0.411765	0.363636	0	0.0833333
CSF3R	0.166667	0.0447761	0.0833333	0.2	0.222222	0.142857	0	0.3	0.1	0.190476	0	0	0	0.529412	0	0	0.166667
CSMD3	0.166667	0.0447761	0.0833333	0	0.111111	0.214286	0.222222	0.25	0.3	0.428571	0	0	0	0.235294	0	0	0.166667
CTCF	0.205128	0.156716	0.0833333	0.2	0	0.25	0.111111	0.3	0.35	0.047619	0.277778	0.333333	0	0.0588235	0	0	0.0833333
CTNNA2	0.141026	0.0522388	0.0833333	0	0.222222	0.0892857	0	0	0.15	0.047619	0.388889	0.666667	0	0	0	0	0.166667
CTNNB1	0.217949	0.0970149	0.333333	0.2	0	0.285714	0.111111	0.2	0.25	0.047619	0.277778	0	0	0.0588235	0.181818	0	0.5
CTNND1	0.269231	0.156716	0.0833333	0.2	0.222222	0.142857	0.111111	0	0.3	0	0	0	0	0.0588235	0.0909091	0	0.166667
CTNND2	0.166667	0.175373	0	0.4	0.111111	0.142857	0.111111	0.1	0	0.047619	0	0	0	0.352941	0	0	0.0833333
CUL3	0.141026	0.149254	0.25	0.2	0.333333	0.0357143	0.111111	0.3	0	0.285714	0.222222	0.5	0	0	0	0	0.25
CUX1	0.301282	0.182836	0.0833333	0.6	0	0.482143	0.0555556	0.3	0.3	0.166667	0.222222	0	0	0.0588235	0.363636	0	0.25
CXCR4	0.192308	0.156716	0.25	0.2	0.333333	0	0.111111	0.1	0.2	0.380952	0.388889	0.333333	0	0.117647	0	0	0.25
CYLD	0.217949	0.149254	0.333333	0.4	0.111111	0.178571	0.111111	0.3	0.1	0	0.277778	0.333333	0	0.0588235	0	0	0.0833333
CYP2C8	0.192308	0.11194	0.25	0.2	0	0.214286	0.111111	0	0.25	0	0.277778	0	0	0.117647	0.454545	0	0.0833333
CYSLTR2	0.205128	0.104478	0.333333	0.2	0.111111	0.142857	0.222222	0	0.3	0.52381	0.388889	0.333333	0	0.117647	0.181818	0	0.333333
DAXX	0.230769	0.126866	0.166667	0.4	0.111111	0.214286	0.111111	0	0	0.190476	0.333333	0	0	0	0	0	0.166667
DCAF12L2	0	0	0	0	0	0	0	0	0	0	0	0	0	0	0	0	0
DCC	0.282051	0.0746269	0.166667	0.2	0.111111	0.214286	0.333333	0.4	0.25	0.333333	0	0	0	0.176471	0	0	0.25
DCTN1	0.115385	0.0597015	0.0833333	0	0.222222	0.107143	0	0	0.15	0.047619	0.388889	0.666667	0	0	0	0	0.25
DDB2	0.192308	0.126866	0.333333	0.4	0.222222	0.285714	0.222222	0	0.4	0	0.277778	0	0	0.176471	0.0909091	0	0.25
DDIT3	0.179487	0.0970149	0.166667	0	0.222222	0.178571	0.222222	0.1	0.05	0.047619	0.111111	0	0	0.117647	0	0	0.25
DDR2	0.141026	0.0746269	0.0833333	0.4	0.111111	0.214286	0.222222	0.1	0.25	0	0.0555556	0	0	0.117647	0	0	0.0833333
DDX10	0.333333	0.179104	0.0833333	0	0.222222	0.107143	0.222222	0.3	0.25	0.0952381	0	0	0	0	0.0909091	0	0.333333
DDX3X	0	0	0	0	0	0	0	0	0	0	0	0	0	0	0	0	0
DDX5	0.179487	0.104478	0.166667	0	0.111111	0.178571	0.111111	0	0	0.190476	0.111111	0	0	0.294118	0	0	0.166667
DDX6	0.269231	0.179104	0.0833333	0.2	0.222222	0.107143	0.222222	0.3	0.25	0.0952381	0	0	0	0	0.0909091	0	0.333333
DEK	0.24359	0.134328	0.0833333	0.2	0	0.142857	0	0.1	0	0.047619	0.333333	0	0	0	0	0	0.166667
DGCR8	0.282051	0.11194	0.0833333	0	0.111111	0.107143	0	0	0.05	0	0	0	0	0.294118	0.181818	0	0.166667
DICER1	0.205128	0.119403	0.25	0.2	0.222222	0.0357143	0.111111	0.4	0.05	0.047619	0.277778	0	0	0.294118	0.181818	0	0.25
DNAJB1	0.25641	0.0820896	0.333333	0	0	0.357143	0.444444	0.1	0.3	0.047619	0	0	0	0.0588235	0.181818	0	0.25
DNM2	0.192308	0.0746269	0.416667	0	0.222222	0.321429	0.333333	0.1	0.25	0.047619	0	0	0	0.117647	0.181818	0	0.25
DNMT3A	0.205128	0.0447761	0.166667	0.2	0.333333	0.0714286	0	0	0.15	0.047619	0.388889	0.666667	0	0.0588235	0	0	0.166667
DROSHA	0.179487	0.179104	0.166667	0.4	0.111111	0.142857	0.111111	0.1	0	0.047619	0	0	0	0.352941	0.0909091	0	0.166667
EBF1	0.128205	0.164179	0.291667	0	0.111111	0.142857	0.111111	0.2	0.25	0.047619	0.444444	0	0	0.323529	0.363636	0	0.0833333
ECT2L	0.269231	0.126866	0	0.4	0	0	0.111111	0	0.25	0.190476	0.333333	0	0	0.117647	0	0	0.166667
EED	0.307692	0.164179	0.0833333	0	0.222222	0.0714286	0.222222	0.2	0.25	0.285714	0	0	0	0.235294	0.0909091	0	0.416667
EGFR	0.205128	0.149254	0.166667	0.2	0	0.5	0.222222	0.1	0.3	0	0.0555556	0	0	0.0588235	0.363636	0	0.0833333
EIF1AX	0	0	0	0	0	0	0	0	0	0	0	0	0	0	0	0	0
EIF3E	0.166667	0.0522388	0.0833333	0	0.111111	0.178571	0.222222	0.3	0.3	0.428571	0	0	0	0.235294	0	0	0.166667
EIF4A2	0.179487	0.11194	0.0833333	0.2	0	0.285714	0.111111	0	0.45	0	0	0	0	0.0588235	0.818182	0	0.333333
ELF3	0.205128	0.0970149	0.0833333	0.2	0.111111	0.25	0.111111	0.2	0.3	0.238095	0.277778	0	0	0.764706	0	0	0
ELF4	0	0	0	0	0	0	0	0	0	0	0	0	0	0	0	0	0
ELK4	0.230769	0.104478	0.0833333	0.2	0	0.25	0.111111	0.2	0.05	0	0.222222	0	0	0	0	0	0
ELL	0.230769	0.11194	0.416667	0	0	0.357143	0.333333	0.1	0.25	0.047619	0	0	0	0.176471	0.0909091	0	0.166667
ELN	0.320513	0.186567	0.166667	0.2	0.111111	0.428571	0.111111	0.1	0.3	0	0.166667	0	0	0.117647	0.363636	0	0.25
EML4	0.192308	0.0522388	0.0833333	0	0.333333	0.214286	0	0	0.2	0.0952381	0.388889	0.666667	0	0.0588235	0	0	0.0833333
EP300	0.217949	0.119403	0.0833333	0.2	0.111111	0.178571	0.222222	0	0.2	0.0952381	0.277778	0	0	0.176471	0.181818	0	0.25
EPAS1	0.192308	0.0522388	0.166667	0	0.333333	0.142857	0	0	0.2	0.047619	0.388889	0.666667	0	0.0588235	0	0	0.0833333
EPHA3	0.217949	0.134328	0.25	0	0	0.107143	0.111111	0.2	0.05	0.238095	0.722222	0	0	0.176471	0.0909091	0	0.25
EPHA7	0.269231	0.149254	0	0.2	0	0	0.222222	0	0	0.190476	0.333333	0	0	0.117647	0	0	0
EPS15	0.217949	0.0597015	0.166667	0	0.222222	0.107143	0	0.3	0.25	0.190476	0	0	0	0.470588	0	0	0.0833333
ERBB2	0.217949	0.11194	0.0833333	0.4	0	0.214286	0.111111	0	0.1	0.047619	0.166667	0	0	0.235294	0	0	0.25
ERBB3	0.217949	0.0970149	0.166667	0	0.222222	0.107143	0.222222	0.1	0.05	0.047619	0.0555556	0	0	0.117647	0	0	0.25
ERBB4	0.121795	0.119403	0.291667	0.2	0.333333	0.0714286	0.111111	0.2	0	0.285714	0.222222	0.333333	0	0.176471	0	0	0.166667
ERC1	0.224359	0.141791	0.208333	0.3	0.222222	0.107143	0.388889	0.2	0.3	0.047619	0.277778	0	0	0.205882	0	0.2	0.166667
ERCC2	0.205128	0.11194	0.25	0.2	0	0.285714	0	0.3	0	0.047619	0.333333	0	0	0.117647	0.181818	0	0.333333
ERCC3	0.24359	0.126866	0.25	0.2	0.333333	0	0.111111	0.1	0.25	0	0.388889	0.333333	0	0.117647	0	0	0.166667
ERCC4	0.269231	0.149254	0.0833333	0.4	0.111111	0.321429	0.222222	0.1	0.35	0.047619	0.277778	0	0	0.176471	0	0	0.166667
ERCC5	0.25641	0.104478	0.0833333	0.2	0.111111	0.142857	0.111111	0	0	0.52381	0.388889	0.5	0	0.176471	0.181818	0	0.25
ERG	0.282051	0.179104	0.0833333	0.2	0.111111	0.107143	0.222222	0.2	0.3	0.142857	0.388889	0	0	0.176471	0	0	0.416667
ESR1	0.262821	0.126866	0.125	0.3	0	0.0178571	0	0	0.25	0.190476	0.333333	0.0833333	0	0.117647	0	0	0.0833333
ETNK1	0.24359	0.119403	0.166667	0	0.444444	0.107143	0.222222	0.1	0.3	0.285714	0	0	0	0.176471	0	0	0.0833333
ETV1	0.25641	0.126866	0.333333	0	0	0.214286	0.111111	0.1	0.3	0.047619	0.0555556	0	0	0.0588235	0.363636	0	0.0833333
ETV4	0.217949	0.119403	0.166667	0.2	0	0.25	0.111111	0	0.05	0.047619	0.166667	0	0	0.294118	0	0	0.166667
ETV5	0.179487	0.11194	0.0833333	0.2	0	0.285714	0.111111	0	0.45	0	0	0	0	0.0588235	0.818182	0	0.333333
ETV6	0.141026	0.119403	0.25	0.6	0.222222	0.142857	0.222222	0.2	0.3	0.380952	0.111111	0	0	0.176471	0.181818	0.2	0.0833333
EWSR1	0.230769	0.104478	0.166667	0.2	0.111111	0.178571	0.111111	0	0	0	0.277778	0	0	0.470588	0.181818	0	0.333333
EXT1	0.141026	0.0522388	0.0833333	0	0.111111	0.178571	0.222222	0.2	0.2	0.428571	0	0	0	0.235294	0	0	0.25
EXT2	0.205128	0.156716	0.333333	0.4	0.333333	0.142857	0.111111	0	0.4	0	0.222222	0	0	0.176471	0.0909091	0	0.25
EZH2	0.217949	0.179104	0.25	0.2	0	0.25	0.111111	0.3	0.35	0.047619	0.0555556	0	0	0.0588235	0.363636	0	0.0833333
EZR	0.24359	0.126866	0.166667	0.2	0	0	0	0	0.25	0.190476	0.333333	0.166667	0	0.117647	0	0	0.0833333
FAM131B	0.24359	0.186567	0.25	0.4	0	0.25	0.111111	0.4	0.35	0.0952381	0.277778	0	0	0.117647	0.363636	0	0.166667
FAM135B	0.0897436	0.0522388	0.0833333	0	0.111111	0.214286	0.333333	0.2	0.1	0.47619	0.333333	0	0	0.235294	0	0	0.166667
FAM47C	0	0	0	0	0	0	0	0	0	0	0	0	0	0	0	0	0
FANCA	0.24359	0.149254	0.25	0.2	0.333333	0.321429	0	0.2	0.35	0.047619	0.333333	0	0	0.352941	0	0	0.0833333
FANCC	0.230769	0.164179	0.166667	0	0.333333	0.321429	0.333333	0.1	0.1	0.047619	0.0555556	0	0	0.176471	0.0909091	0	0.0833333
FANCD2	0.217949	0.134328	0.25	0	0	0.321429	0.222222	0.2	0.3	0.047619	0	1	0	0.294118	0.181818	0	0.5
FANCE	0.24359	0.164179	0.0833333	0.4	0	0.214286	0	0	0	0	0.333333	0	0	0	0	0	0
FANCF	0.166667	0.156716	0.25	0	0.222222	0.142857	0.222222	0.1	0.15	0.047619	0.222222	0	0	0.117647	0.0909091	0	0.333333
FANCG	0.320513	0.134328	0.333333	0	0.444444	0.321429	0.333333	0.2	0.05	0.047619	0	0	0	0.294118	0.0909091	0	0.25
FAS	0.173077	0.11194	0.291667	0.2	0	0.196429	0.111111	0	0.25	0	0.277778	0	0	0.117647	0.454545	0	0.0833333
FAT1	0.282051	0.0820896	0.25	0	0.111111	0.214286	0.111111	0	0.1	0.047619	0.222222	0	0	0.411765	0.181818	0	0.25
FAT3	0.346154	0.164179	0.166667	0	0.222222	0.0714286	0.222222	0.2	0.25	0.0952381	0	0	0	0	0.0909091	0	0.416667
FAT4	0.25641	0.0970149	0.0833333	0	0.111111	0.0714286	0	0	0.05	0.285714	0.388889	0	0	0.294118	0.272727	0	0.0833333
FBLN2	0.217949	0.134328	0.25	0.2	0	0.25	0.111111	0.2	0.3	0.047619	0	0	0	0.235294	0.181818	0	0.333333
FBXO11	0.192308	0.0597015	0.166667	0	0.333333	0.142857	0	0	0.2	0.047619	0.388889	0.666667	0	0.0588235	0	0	0.0833333
FBXW7	0.333333	0.0970149	0.25	0	0.111111	0.142857	0	0	0.05	0.047619	0.388889	0	0	0.529412	0.272727	0	0.25
FCGR2B	0.102564	0.0746269	0.0833333	0.4	0.111111	0.321429	0.111111	0.1	0.25	0	0.0555556	0	0	0.117647	0	0	0.0833333
FCRL4	0.102564	0.0746269	0.0833333	0.4	0.333333	0.357143	0.111111	0.1	0.25	0.190476	0.0555556	0	0	0.176471	0	0	0
FEN1	0.230769	0.134328	0.25	0.2	0.222222	0.25	0.111111	0	0.3	0	0	0	0	0.235294	0.0909091	0	0.0833333
FES	0.269231	0.104478	0.0833333	0.2	0	0.178571	0.333333	0.1	0	0.047619	0.5	0.166667	0	0	0.0909091	0	0.25
FEV	0.128205	0.141791	0.25	0.2	0.333333	0.0357143	0.111111	0.2	0	0.285714	0.222222	0.333333	0	0.0588235	0	0	0.166667
FGFR1	0.179487	0.104478	0.166667	0.2	0.111111	0.321429	0.222222	0.3	0.1	0.190476	0.5	0	0	0.294118	0	0	0.416667
FGFR1OP	0.205128	0.126866	0.208333	0	0	0	0.111111	0	0.25	0.214286	0.361111	0.166667	0	0.205882	0	0	0.0833333
FGFR2	0.217949	0.134328	0.0833333	0.2	0	0.214286	0.444444	0	0.25	0	0.166667	0	0	0.176471	0.454545	0	0.0833333
FGFR3	0.24359	0.104478	0.333333	0	0.222222	0.285714	0.111111	0.3	0.25	0.047619	0.166667	0	0	0.117647	0	0	0.416667
FGFR4	0.166667	0.149254	0.25	0	0.111111	0.392857	0.111111	0.2	0.25	0.047619	0.5	0	0	0.352941	0.363636	0	0
FH	0.141026	0.104478	0.25	0.4	0.222222	0.25	0.222222	0.2	0.3	0	0.111111	0	0	0	0.0909091	0	0.25
FHIT	0.217949	0.141791	0.333333	0.2	0	0.25	0.333333	0.2	0.25	0.047619	0.222222	0	0	0.0588235	0.181818	0	0.333333
FIP1L1	0.217949	0.11194	0	0	0.333333	0.142857	0	0	0.05	0.047619	0.277778	0	0	0.411765	0.272727	0	0.0833333
FKBP9	0.294872	0.11194	0.166667	0	0.0555556	0.178571	0.111111	0.1	0.3	0.0952381	0.0555556	0	0	0.0588235	0.363636	0	0.0833333
FLCN	0.141026	0.0820896	0.0833333	0	0	0.214286	0.222222	0.1	0.35	0.047619	0.0555556	0.166667	0	0.176471	0.0909091	0	0.25
FLI1	0.166667	0.201493	0.333333	0	0.222222	0.0714286	0.111111	0.3	0.25	0.0952381	0	0	0	0	0.0909091	0	0.333333
FLNA	0	0	0	0	0	0	0	0	0	0	0	0	0	0	0	0	0
FLT3	0.205128	0.0895522	0.166667	0.2	0	0.178571	0.111111	0	0.05	0.47619	0.222222	0.5	0	0	0.181818	0	0.5
FLT4	0.217949	0.141791	0.25	0	0.111111	0.357143	0.111111	0.2	0.25	0.047619	0.5	0	0	0.352941	0.363636	0	0.0833333
FNBP1	0.192308	0.186567	0.25	0.1	0.333333	0.428571	0.333333	0.1	0.35	0.047619	0.0555556	0	0	0.176471	0.0909091	0	0.25
FOXA1	0.179487	0.156716	0.0833333	0.2	0.111111	0.107143	0.111111	0	0	0.047619	0	0	0	0.352941	0.181818	0	0.25
FOXL2	0.179487	0.119403	0.166667	0	0.111111	0.107143	0.111111	0.2	0.45	0.0952381	0.333333	0	0	0.176471	0.818182	0	0.333333
FOXO1	0.217949	0.11194	0.333333	0.2	0.111111	0.178571	0.111111	0.1	0.4	0.52381	0.222222	0.5	0	0.117647	0.181818	0	0.333333
FOXO3	0.282051	0.141791	0	0.2	0	0	0	0	0	0.190476	0.333333	0	0	0.117647	0	0	0.0833333
FOXO4	0	0	0	0	0	0	0	0	0	0	0	0	0	0	0	0	0
FOXP1	0.166667	0.0895522	0.25	0.4	0	0.392857	0.333333	0.2	0.3	0.047619	0.222222	0	0	0.235294	0.181818	0	0.333333
FOXR1	0.269231	0.179104	0.0833333	0.2	0.222222	0.107143	0.222222	0.3	0.25	0.0952381	0	0	0	0	0.0909091	0	0.333333
FSTL3	0.205128	0.0746269	0.0833333	0.2	0	0.214286	0.444444	0.1	0.25	0.047619	0.277778	0	0	0	0.363636	0	0.0833333
FUBP1	0.217949	0.0447761	0.166667	0	0.111111	0.178571	0.111111	0.2	0.3	0.190476	0	0	0	0.176471	0	0	0.166667
FUS	0.294872	0.156716	0.0833333	0.2	0.222222	0.285714	0.444444	0	0.35	0.285714	0.166667	0	0	0.176471	0	0.2	0.166667
GATA1	0	0	0	0	0	0	0	0	0	0	0	0	0	0	0	0	0
GATA2	0.166667	0.104478	0.25	0.2	0.111111	0.107143	0.111111	0.2	0.45	0	0.333333	0	0	0.176471	0.545455	0	0.416667
GATA3	0.230769	0.119403	0.0833333	0.2	0	0.214286	0.111111	0.2	0.3	0.428571	0.222222	0	0	0.235294	0.454545	0	0.0833333
GLI1	0.179487	0.0970149	0.166667	0	0.222222	0.178571	0.222222	0.1	0.05	0.047619	0.111111	0	0	0.117647	0	0	0.25
GMPS	0.192308	0.119403	0	0	0.111111	0.142857	0.111111	0.1	0.45	0	0.333333	0	0	0.176471	0.818182	0	0.333333
GNA11	0.230769	0.0597015	0.166667	0.2	0	0.214286	0.333333	0.1	0.25	0.047619	0.611111	0	0	0	0.363636	0	0.166667
GNAQ	0.192308	0.164179	0.0833333	0	0.333333	0.214286	0.444444	0.1	0.2	0.047619	0.0555556	0	0	0.176471	0.0909091	0	0.0833333
GNAS	0.179487	0.0522388	0	0.2	0	0.285714	0.111111	0	0.3	0.0952381	0.222222	0	0	0.0588235	0.0909091	0	0.166667
GOLGA5	0.192308	0.119403	0.25	0.2	0.111111	0.0714286	0.111111	0.4	0	0.047619	0.277778	0	0	0.294118	0.181818	0	0.25
GOPC	0.320513	0.134328	0	0.2	0	0	0.111111	0.1	0.2	0.190476	0.333333	0	0	0.117647	0	0	0.0833333
GPC3	0	0	0	0	0	0	0	0	0	0	0	0	0	0	0	0	0
GPC5	0.217949	0.108209	0.0833333	0.2	0.111111	0.142857	0.111111	0	0	0.5	0.388889	0.5	0	0.176471	0.181818	0	0.333333
GPHN	0.211538	0.141791	0.166667	0.2	0.111111	0.107143	0.111111	0.3	0.25	0.047619	0.277778	0	0	0.235294	0.181818	0	0.333333
GRIN2A	0.288462	0.149254	0	0.4	0.111111	0.321429	0.222222	0.1	0.35	0.047619	0.277778	0	0	0.0588235	0	0	0.208333
GRM3	0.307692	0.164179	0.0833333	0.2	0	0.214286	0	0.2	0.3	0	0.277778	0	0	0.0588235	0.363636	0	0.25
HERPUD1	0.230769	0.156716	0	0.2	0	0.142857	0.111111	0.3	0.1	0.047619	0.388889	0.333333	0	0.0588235	0.0909091	0	0.166667
HEY1	0.205128	0.0671642	0	0.2	0.111111	0.178571	0.222222	0.3	0.3	0.238095	0	0	0	0.235294	0	0	0.25
HIF1A	0.205128	0.141791	0.166667	0.2	0.111111	0.107143	0.111111	0.3	0.25	0.047619	0.277778	0	0	0.235294	0.181818	0	0.333333
HIP1	0.320513	0.19403	0.166667	0.2	0.111111	0.464286	0.111111	0	0.3	0	0.222222	0	0	0.0588235	0.363636	0	0.25
HLA-A	0.230769	0.149254	0.25	0.8	0.333333	0.392857	0	0.1	0	0.380952	0.333333	0	0	0	0.272727	0.2	0.0833333
HLF	0.269231	0.104478	0.166667	0	0.222222	0.178571	0.111111	0	0.05	0.047619	0.111111	0	0	0.294118	0	0	0.25
HMGA1	0.230769	0.134328	0.0833333	0.4	0	0.214286	0	0	0	0.0952381	0.333333	0	0	0	0	0	0
HMGA2	0.153846	0.0970149	0.166667	0	0.222222	0.142857	0.222222	0.1	0.3	0.047619	0.0555556	0	0	0.117647	0	0	0.333333
HNF1A	0.301282	0.0895522	0.333333	0.2	0.111111	0.339286	0.222222	0.1	0.05	0	0.111111	0	0	0.117647	0	0	0.208333
HNRNPA2B1	0.24359	0.119403	0.166667	0	0	0.178571	0.111111	0.1	0.3	0.047619	0.0555556	0	0	0.0588235	0.363636	0	0.166667
HOOK3	0.141026	0.126866	0.125	0	0.111111	0.214286	0.111111	0.2	0.15	0.0952381	0.611111	0	0	0.294118	0	0	0.333333
HOXA11	0.24359	0.119403	0.0833333	0	0	0.178571	0.111111	0.1	0.3	0.047619	0.0555556	0	0	0.0588235	0.363636	0	0.166667
HOXA13	0.24359	0.119403	0.0833333	0	0	0.178571	0.111111	0.1	0.3	0.047619	0.0555556	0	0	0.0588235	0.363636	0	0.166667
HOXA9	0.24359	0.119403	0.0833333	0	0	0.178571	0.111111	0.1	0.3	0.047619	0.0555556	0	0	0.0588235	0.363636	0	0.166667
HOXC11	0.25641	0.104478	0.166667	0	0.333333	0.107143	0.222222	0	0.05	0.047619	0.0555556	0	0	0.117647	0	0	0.25
HOXC13	0.25641	0.104478	0.166667	0	0.333333	0.107143	0.222222	0	0.05	0.047619	0.0555556	0	0	0.117647	0	0	0.25
HOXD11	0.141026	0.141791	0.25	0.2	0.333333	0.107143	0.111111	0.2	0	0.238095	0.222222	0.333333	0	0.176471	0	0	0.166667
HOXD13	0.141026	0.141791	0.25	0.2	0.333333	0.107143	0.111111	0.2	0	0.238095	0.222222	0.333333	0	0.176471	0	0	0.166667
HRAS	0.192308	0.149254	0.0833333	0	0.444444	0.25	0.222222	0.1	0	0.047619	0.333333	0	0	0	0.0909091	0	0.416667
HSP90AA1	0.192308	0.119403	0.25	0	0.111111	0.0714286	0.111111	0.4	0.05	0.047619	0.277778	0	0	0.294118	0.181818	0	0.166667
HSP90AB1	0.205128	0.164179	0.0833333	0.2	0	0.25	0	0	0	0	0.333333	0	0	0	0	0	0
ID3	0.230769	0.0522388	0.166667	0.4	0.111111	0.142857	0.111111	0.2	0.15	0.047619	0.277778	0	0	0.352941	0	0	0.166667
IDH1	0.115385	0.134328	0.25	0.2	0.333333	0.107143	0.111111	0.2	0	0.285714	0.222222	0.333333	0	0.235294	0	0	0.166667
IDH2	0.269231	0.104478	0.0833333	0.2	0	0.178571	0.333333	0.1	0	0.047619	0.5	0.166667	0	0	0.0909091	0	0.25
IGF2BP2	0.166667	0.11194	0.0833333	0.2	0	0.25	0.111111	0	0.45	0	0	0	0	0.176471	0.818182	0	0.416667
IKBKB	0.128205	0.126866	0.166667	0	0.111111	0.285714	0.222222	0.2	0.2	0.0952381	0.611111	0	0	0.294118	0	0	0.416667
IKZF1	0.230769	0.149254	0.25	0.2	0	0.25	0.111111	0.1	0.3	0.0952381	0.0555556	0	0	0.0588235	0.363636	0	0.0833333
IL2	0.24359	0.104478	0.0833333	0	0.111111	0.0714286	0	0.1	0.05	0.285714	0.388889	0	0	0.352941	0.272727	0	0.0833333
IL21R	0.320513	0.156716	0.0833333	0.4	0.222222	0.321429	0.222222	0.1	0.35	0.047619	0.277778	0	0	0.176471	0	0	0.166667
IL6ST	0.115385	0.126866	0	0.2	0.111111	0.142857	0.111111	0.2	0.25	0.238095	0.222222	0	0	0.411765	0.363636	0	0.25
IL7R	0.166667	0.179104	0.25	0.4	0.111111	0.142857	0.111111	0.2	0	0.047619	0	0	0	0.352941	0.0909091	0	0.166667
IRF4	0.179487	0.156716	0.0833333	0.2	0.111111	0.0714286	0	0.3	0.1	0.047619	0.333333	0	0	0.470588	0	0	0.0833333
IRS4	0	0	0	0	0	0	0	0	0	0	0	0	0	0	0	0	0
ISX	0.24359	0.11194	0.166667	0.4	0.111111	0.178571	0.111111	0	0.2	0.047619	0.277778	0	0	0.294118	0.181818	0	0.25
ITGAV	0.179487	0.126866	0.333333	0.2	0.444444	0.107143	0.111111	0.2	0	0.238095	0.222222	0.333333	0	0.117647	0	0	0
ITK	0.128205	0.164179	0.25	0	0.111111	0.142857	0.111111	0.2	0.25	0.285714	0.444444	0	0	0.352941	0.363636	0	0.0833333
JAK1	0.237179	0.0447761	0.166667	0	0.166667	0.178571	0	0.3	0.3	0	0	0	0	0.176471	0	0.1	0.0833333
JAK2	0.346154	0.134328	0.125	0.2	0.333333	0.464286	0.222222	0.3	0.15	0.047619	0	0	0	0.294118	0.0909091	0	0.166667
JAK3	0.217949	0.0820896	0.5	0	0	0.357143	0.333333	0.1	0.25	0.047619	0	0	0	0.176471	0	0	0.166667
JAZF1	0.25	0.11194	0.0833333	0	0	0.178571	0.111111	0.1	0.3	0.047619	0.0555556	0	0	0.0588235	0.363636	0	0.166667
JUN	0.217949	0.0597015	0.0833333	0	0.111111	0.142857	0	0.3	0.3	0	0	0	0	0.470588	0	0	0.0833333
KAT6A	0.166667	0.126866	0.166667	0	0.166667	0.285714	0.222222	0.3	0.2	0.0952381	0.611111	0	0	0.294118	0	0	0.458333
KAT6B	0.237179	0.134328	0.166667	0.2	0	0.214286	0	0.1	0.25	0	0.416667	0	0	0.176471	0.454545	0	0
KAT7	0.230769	0.104478	0.166667	0	0	0.214286	0.111111	0	0.05	0.047619	0.166667	0	0	0.294118	0	0	0.25
KCNJ5	0.166667	0.201493	0.333333	0	0.222222	0.0714286	0.111111	0.3	0.25	0.0952381	0	0	0	0	0.0909091	0	0.333333
KDM5A	0.24359	0.141791	0.166667	0.4	0.222222	0.107143	0.444444	0.2	0.3	0.047619	0.277778	0	0	0.176471	0	0.2	0.166667
KDM5C	0	0	0	0	0	0	0	0	0	0	0	0	0	0	0	0	0
KDM6A	0	0	0	0	0	0	0	0	0	0	0	0	0	0	0	0	0
KDR	0.192308	0.126866	0	0	0.333333	0.142857	0	0	0.05	0.047619	0.222222	0	0	0.411765	0.272727	0	0.0833333
KDSR	0.294872	0.0820896	0.0833333	0	0.111111	0.321429	0.333333	0.4	0.25	0.428571	0	0	0	0.176471	0	0	0.333333
KEAP1	0.192308	0.0746269	0.416667	0	0.222222	0.321429	0.333333	0.1	0.25	0.047619	0	0	0	0.117647	0.181818	0	0.25
KIAA1549	0.25641	0.186567	0.416667	0.4	0	0.285714	0	0.3	0.3	0.047619	0.111111	0	0	0.0588235	0.363636	0	0.0833333
KIF5B	0.346154	0.126866	0.0833333	0.4	0	0.178571	0.111111	0.1	0.25	0.285714	0.222222	0	0	0.235294	0.454545	0	0.25
KIT	0.217949	0.126866	0	0	0.333333	0.142857	0	0	0.05	0.047619	0.277778	0	0	0.411765	0.272727	0	0.0833333
KLF4	0.205128	0.171642	0.25	0	0.333333	0.285714	0.333333	0.1	0.1	0.047619	0.0555556	0	0	0.176471	0.0909091	0	0.0833333
KLF6	0.24359	0.126866	0.166667	0.2	0.111111	0.178571	0.111111	0.3	0.3	0.428571	0.222222	0	0	0.235294	0.454545	0	0.0833333
KLK2	0.205128	0.11194	0.333333	0	0.111111	0.285714	0	0.1	0	0.285714	0.333333	0	0	0.117647	0.272727	0	0.25
KMT2A	0.269231	0.179104	0.0833333	0.2	0.222222	0.107143	0.222222	0.3	0.25	0.0952381	0	0	0	0	0.0909091	0	0.333333
KMT2C	0.307692	0.156716	0.25	0.2	0	0.357143	0.222222	0.2	0.35	0.047619	0.333333	0	0	0.0588235	0.363636	0	0
KMT2D	0.24359	0.11194	0.25	0.2	0.222222	0.178571	0.222222	0	0.3	0	0.0555556	0	0	0.117647	0	0	0.0833333
KNL1	0.179487	0.141791	0	0	0	0.25	0.333333	0.1	0	0.047619	0.277778	0.833333	0	0.117647	0.181818	0	0.166667
KNSTRN	0.179487	0.141791	0	0	0	0.25	0.333333	0.1	0	0.047619	0.277778	0.833333	0	0.117647	0.181818	0	0.166667
KRAS	0.25641	0.126866	0.166667	0	0.222222	0.107143	0.333333	0	0.05	0.190476	0	0	0	0.176471	0	0	0
KTN1	0.192308	0.141791	0.166667	0.2	0.111111	0.142857	0.111111	0.3	0.25	0.047619	0.277778	0	0	0.294118	0.181818	0	0.333333
LARP4B	0.24359	0.119403	0.166667	0.2	0	0.178571	0.111111	0.2	0.3	0.428571	0.222222	0	0	0.235294	0.454545	0	0.166667
LASP1	0.179487	0.11194	0.0833333	0.4	0	0.25	0.111111	0	0.1	0.047619	0.166667	0	0	0.235294	0	0	0.333333
LATS1	0.269231	0.134328	0.0833333	0.4	0	0.0357143	0	0	0.25	0.190476	0.333333	0	0	0.117647	0	0	0.0833333
LATS2	0.25641	0.0895522	0.291667	0.2	0.0555556	0.25	0.111111	0	0.05	0.285714	0.25	0.5	0	0.176471	0.181818	0	0.333333
LCK	0.217949	0.0522388	0.166667	0.2	0.222222	0.142857	0	0.2	0.1	0	0.222222	0	0	0.529412	0	0	0.166667
LCP1	0.192308	0.11194	0.333333	0.2	0.111111	0.142857	0.222222	0	0.3	0.52381	0.222222	0.333333	0	0	0.181818	0	0.333333
LEF1	0.24359	0.0970149	0.0833333	0	0.111111	0.142857	0	0.1	0.05	0.285714	0.388889	0	0	0.294118	0.272727	0	0.0833333
LEPROTL1	0.153846	0.0298507	0.166667	0.2	0.111111	0.285714	0.333333	0.3	0.1	0.142857	0.111111	0	0	0.294118	0	0	0.416667
LHFPL6	0.192308	0.104478	0.333333	0.2	0.111111	0.178571	0.111111	0	0.4	0.52381	0.222222	0.5	0	0	0.181818	0	0.333333
LIFR	0.179487	0.179104	0.25	0.4	0.111111	0.107143	0.111111	0.2	0	0.047619	0	0	0	0.352941	0.0909091	0	0.25
LMNA	0.128205	0.0746269	0.0833333	0.4	0.111111	0.464286	0.111111	0.1	0.25	0.190476	0.0555556	0	0	0.0588235	0	0	0.0833333
LMO1	0.205128	0.156716	0	0	0.111111	0.0714286	0.222222	0.2	0	0.047619	0.277778	0	0	0	0.0909091	0	0.416667
LMO2	0.192308	0.149254	0.333333	0.2	0.222222	0.107143	0.222222	0.1	0.15	0	0.222222	0	0	0.176471	0.0909091	0	0.25
LPP	0.153846	0.11194	0.166667	0.2	0	0.25	0.111111	0	0.45	0	0	0	0	0.0588235	0.818182	0	0.416667
LRIG3	0.179487	0.0970149	0.0833333	0	0.333333	0.214286	0.222222	0.1	0.3	0.047619	0.0555556	0	0	0.117647	0	0	0.25
LRP1B	0.217949	0.134328	0.25	0.2	0.222222	0	0.111111	0.1	0.2	0.380952	0.333333	0.333333	0	0.117647	0	0	0.25
LSM14A	0.205128	0.104478	0.333333	0	0	0.285714	0.111111	0.2	0	0.047619	0.333333	0	0	0.0588235	0.0909091	0	0.416667
LYL1	0.179487	0.0970149	0.333333	0	0.222222	0.321429	0.333333	0.1	0.3	0.047619	0	0	0	0.0588235	0.181818	0	0.25
LZTR1	0.282051	0.11194	0.0833333	0	0.111111	0.107143	0	0	0.05	0	0	0	0	0.294118	0.181818	0	0.166667
MACC1	0.24359	0.119403	0.166667	0	0	0.178571	0.111111	0.1	0.3	0.047619	0.0555556	0	0	0.0588235	0.363636	0	0.166667
MAF	0.282051	0.156716	0.166667	0.2	0	0.178571	0	0.3	0.35	0.047619	0.277778	0	0	0.0588235	0	0	0.0833333
MAFB	0.217949	0.0373134	0	0	0	0.214286	0.111111	0	0.35	0.0952381	0.222222	0	0	0.0588235	0.0909091	0	0.0833333
MALT1	0.282051	0.0746269	0.0833333	0.2	0.111111	0.285714	0.333333	0.4	0.25	0.333333	0	0	0	0.176471	0	0	0.25
MAML2	0.333333	0.171642	0.0833333	0	0.222222	0.0714286	0.222222	0.3	0.25	0.0952381	0	0	0	0	0.0909091	0	0.333333
MAP2K1	0.282051	0.11194	0.0833333	0.2	0	0.214286	0.333333	0.1	0.25	0.047619	0.0555556	0.833333	0	0.294118	0.181818	0	0.166667
MAP2K2	0.205128	0.0671642	0.25	0	0.111111	0.214286	0.333333	0.1	0.25	0.047619	0.333333	0	0	0.0588235	0.363636	0	0.25
MAP2K4	0.128205	0.0895522	0.0833333	0.2	0.222222	0.214286	0.444444	0.1	0.4	0.047619	0.0555556	0.166667	0	0.0588235	0.0909091	0	0.25
MAP3K1	0.128205	0.156716	0	0.2	0.111111	0.142857	0.111111	0.2	0.25	0.285714	0.222222	0	0	0.352941	0.363636	0	0.25
MAP3K13	0.166667	0.11194	0.0833333	0.2	0	0.25	0.111111	0	0.45	0	0	0	0	0.176471	0.818182	0	0.416667
MAPK1	0.25641	0.11194	0.0833333	0.4	0.111111	0.107143	0.111111	0	0.05	0	0	0	0	0.294118	0.181818	0	0.166667
MAX	0.230769	0.141791	0.166667	0.2	0.111111	0.107143	0.111111	0.3	0.25	0.047619	0.277778	0	0	0.235294	0.181818	0	0.333333
MB21D2	0.153846	0.126866	0.166667	0.2	0	0.178571	0.111111	0	0.45	0	0.333333	0	0	0.0588235	0.818182	0	0.416667
MDM2	0.153846	0.0970149	0.166667	0	0.222222	0.178571	0.111111	0.1	0.3	0.047619	0.0555556	0	0	0.117647	0	0	0.25
MDM4	0.230769	0.0970149	0.0833333	0.2	0.222222	0.25	0.111111	0.2	0.3	0	0.277778	0	0	0.235294	0	0	0
MECOM	0.128205	0.119403	0	0.2	0	0.107143	0.111111	0	0.45	0	0	0	0	0.0588235	0.818182	0	0.5
MED12	0	0	0	0	0	0	0	0	0	0	0	0	0	0	0	0	0
MEN1	0.230769	0.156716	0.25	0.2	0.333333	0.321429	0.222222	0.1	0.15	0	0	0	0	0.235294	0.0909091	0	0.25
MET	0.294872	0.19403	0.166667	0.4	0	0.285714	0	0.2	0.3	0.047619	0.111111	0	0	0.0588235	0.363636	0	0.166667
MGMT	0.205128	0.134328	0.0833333	0.2	0	0.142857	0.222222	0	0.25	0.142857	0.111111	0	0	0.176471	0.454545	0	0.0833333
MITF	0.166667	0.0895522	0.25	0.4	0	0.392857	0.333333	0.2	0.3	0.047619	0.222222	0	0	0.235294	0.181818	0	0.333333
MLF1	0.192308	0.119403	0	0	0.111111	0.142857	0.111111	0.1	0.45	0.238095	0.333333	0	0	0.176471	0.818182	0	0.333333
MLH1	0.262821	0.100746	0.25	0.2	0	0.321429	0.111111	0.2	0.25	0.047619	0.277778	0	0	0.0588235	0.181818	0	0.416667
MLLT1	0.24359	0.0895522	0.416667	0	0.222222	0.214286	0.444444	0.1	0.3	0.047619	0.388889	0	0	0.117647	0.363636	0	0.25
MLLT10	0.230769	0.119403	0.0833333	0.2	0	0.214286	0.111111	0.2	0.4	0.285714	0.222222	0	0	0.235294	0.454545	0	0.166667
MLLT11	0.141026	0.0671642	0.0833333	0.2	0.111111	0.535714	0.111111	0	0.25	0.190476	0.0555556	0	0	0	0	0	0
MLLT3	0.320513	0.134328	0.25	0	0.222222	0.392857	0.222222	0.3	0.15	0.047619	0	0	0	0.294118	0.0909091	0	0.25
MLLT6	0.179487	0.11194	0.0833333	0.4	0	0.25	0.111111	0	0.1	0.047619	0.166667	0	0	0.235294	0	0	0.333333
MN1	0.230769	0.11194	0.0833333	0.2	0.111111	0.142857	0.111111	0	0.05	0.047619	0.277778	0	0	0.529412	0.181818	0	0.25
MNX1	0.275641	0.160448	0.0833333	0.2	0	0.321429	0.166667	0.3	0.35	0.047619	0.222222	0	0	0	0.363636	0	0
MPL	0.166667	0.0522388	0.0833333	0	0.222222	0.142857	0	0.3	0.1	0.190476	0	0	0	0.470588	0	0	0.166667
MRTFA	0.24359	0.119403	0.0833333	0.4	0.111111	0.178571	0.222222	0	0.2	0.0952381	0.277778	0	0	0.176471	0.181818	0	0.333333
MSH2	0.192308	0.0597015	0.166667	0	0.333333	0.142857	0	0	0.2	0.047619	0.388889	0.666667	0	0.0588235	0	0	0.0833333
MSH6	0.192308	0.0597015	0.166667	0	0.333333	0.142857	0	0	0.2	0.047619	0.388889	0.666667	0	0.0588235	0	0	0.0833333
MSI2	0.217949	0.104478	0.166667	0	0	0.178571	0.111111	0	0	0.047619	0.111111	0	0	0.294118	0	0	0.25
MSN	0	0	0	0	0	0	0	0	0	0	0	0	0	0	0	0	0
MTCP1	0	0	0	0	0	0	0	0	0	0	0	0	0	0	0	0	0
MTOR	0.24359	0.0447761	0.0833333	0.2	0.222222	0.178571	0	0.1	0.1	0.047619	0.222222	0	0	0.411765	0	0	0.416667
MUC1	0.128205	0.0746269	0.0833333	0.2	0.111111	0.428571	0.111111	0.1	0.25	0.190476	0.0555556	0	0	0.117647	0	0	0.0833333
MUC16	0.217949	0.0671642	0.416667	0	0.222222	0.25	0.444444	0.1	0.1	0.142857	0	0	0	0.176471	0.454545	0	0.333333
MUC4	0.192308	0.126866	0.25	0.2	0	0.464286	0.222222	0	0.25	0	0	0	0	0.0588235	1	0	0.166667
MUTYH	0.192308	0.0597015	0.0833333	0	0.222222	0.142857	0	0.3	0.1	0.190476	0	0	0	0.470588	0	0	0.166667
MYB	0.269231	0.126866	0	0.2	0	0	0.111111	0	0.25	0.190476	0.333333	0	0	0.117647	0	0	0.166667
MYC	0.128205	0.0895522	0.0833333	0	0.222222	0.214286	0.222222	0.2	0.1	0.380952	0	0	0	0.235294	0	0	0.25
MYCL	0.153846	0.0447761	0.333333	0.2	0.222222	0.142857	0	0.3	0.1	0.190476	0	0	0	0.529412	0	0	0.0833333
MYCN	0.24359	0.0447761	0.25	0.2	0.333333	0.107143	0	0	0.15	0.047619	0.388889	0.666667	0	0.117647	0	0	0.166667
MYD88	0.24359	0.0970149	0.25	0.2	0	0.285714	0.111111	0.2	0.25	0.047619	0.277778	0	0	0.117647	0.181818	0	0.416667
MYH11	0.24359	0.149254	0.0833333	0.4	0.111111	0.285714	0.444444	0.1	0.35	0.047619	0.277778	0	0	0.176471	0	0	0.75
MYH9	0.230769	0.11194	0.166667	0.4	0.111111	0.178571	0.222222	0	0.2	0.047619	0.277778	0	0	0.352941	0.181818	0	0.25
MYO5A	0.269231	0.141791	0.166667	0	0	0.25	0.333333	0.1	0	0.047619	0	0.833333	0	0.352941	0.272727	0	0.166667
MYOD1	0.230769	0.171642	0.333333	0	0.111111	0.0714286	0.222222	0.1	0.2	0.047619	0.277778	0	0	0.117647	0.0909091	0	0.333333
N4BP2	0.320513	0.0746269	0.25	0	0.111111	0.25	0.111111	0.2	0.25	0.0952381	0.111111	0	0	0.235294	0.181818	0	0.416667
NAB2	0.179487	0.0970149	0.166667	0	0.222222	0.178571	0.222222	0.1	0.05	0.047619	0.111111	0	0	0.117647	0	0	0.25
NACA	0.217949	0.0970149	0.166667	0	0.222222	0.107143	0.222222	0.1	0.05	0.047619	0.0555556	0	0	0.117647	0	0	0.25
NBEA	0.224359	0.0970149	0.333333	0.3	0	0.107143	0.111111	0	0.4	0.47619	0.222222	0.5	0	0	0.181818	0	0.333333
NBN	0.237179	0.0634328	0	0.2	0.111111	0.214286	0.222222	0.2	0.3	0.238095	0	0	0	0.294118	0	0	0.25
NCKIPSD	0.192308	0.0895522	0.333333	0.2	0	0.25	0.111111	0.2	0.25	0.047619	0.277778	0	0	0.0588235	0.0909091	0	0.416667
NCOA1	0.205128	0.0522388	0.166667	0.2	0.333333	0.0714286	0	0	0.15	0.047619	0.388889	0.666667	0	0.117647	0	0	0.166667
NCOA2	0.230769	0.0820896	0	0.2	0.111111	0.178571	0.222222	0.3	0.3	0.428571	0	0	0	0.235294	0	0	0.25
NCOA4	0.294872	0.119403	0	0.2	0	0.214286	0.111111	0.3	0.25	0.0952381	0.166667	0	0	0.176471	0.454545	0	0.0833333
NCOR1	0.153846	0.0671642	0.0833333	0.2	0	0.214286	0.444444	0.1	0.15	0.047619	0.0555556	0.166667	0	0.0588235	0.0909091	0	0.25
NCOR2	0.282051	0.0820896	0.25	0.2	0.111111	0.214286	0.222222	0.1	0.05	0	0.111111	0	0	0.117647	0	0	0.25
NDRG1	0.0641026	0.0895522	0.0833333	0	0.222222	0.178571	0.333333	0.2	0.1	0.47619	0	0	0	0.235294	0	0	0.166667
NF1	0.217949	0.134328	0.166667	0.2	0	0.285714	0.222222	0	0.1	0.047619	0.166667	0	0	0.235294	0	0.2	0.25
NF2	0.230769	0.104478	0.166667	0.2	0.111111	0.178571	0.111111	0	0	0	0.277778	0	0	0.470588	0.181818	0	0.333333
NFATC2	0.166667	0.0447761	0	0.2	0	0.142857	0.111111	0	0.3	0.0952381	0.222222	0	0	0.0588235	0.0909091	0	0.0833333
NFE2L2	0.141026	0.134328	0.25	0.2	0.333333	0.107143	0.111111	0.2	0	0.238095	0.222222	0.333333	0	0.176471	0	0	0.0833333
NFIB	0.307692	0.134328	0.0833333	0	0.333333	0.428571	0.222222	0.3	0.15	0.047619	0	0	0	0.294118	0.0909091	0	0.333333
NFKB2	0.166667	0.11194	0.25	0.2	0	0.214286	0.222222	0	0.25	0	0.166667	0	0	0.117647	0.454545	0	0
NFKBIE	0.205128	0.164179	0.0833333	0.2	0	0.25	0	0	0	0	0.333333	0	0	0	0	0	0
NIN	0.230769	0.141791	0.166667	0.2	0.111111	0.107143	0.111111	0.3	0.25	0.047619	0.277778	0	0	0.294118	0.181818	0	0.333333
NKX2-1	0.179487	0.156716	0.0833333	0.2	0.111111	0.107143	0.111111	0	0.05	0.047619	0	0	0	0.352941	0.181818	0	0.25
NONO	0	0	0	0	0	0	0	0	0	0	0	0	0	0	0	0	0
NOTCH1	0.230769	0.179104	0.25	0.2	0.222222	0.357143	0.222222	0.1	0.35	0.0952381	0.277778	0	0	0.176471	0.0909091	0	0.166667
NOTCH2	0.192308	0.0597015	0.166667	0	0.111111	0.142857	0	0.3	0.3	0.047619	0	0	0	0.352941	0	0	0.333333
NPM1	0.205128	0.164179	0.25	0	0.111111	0.178571	0.111111	0.2	0.25	0.047619	0.444444	0	0	0.235294	0.363636	0	0.0833333
NR4A3	0.25641	0.164179	0.166667	0	0.111111	0.357143	0.333333	0.2	0.1	0.047619	0.0555556	0	0	0.176471	0.0909091	0	0.0833333
NRAS	0.205128	0.0447761	0.166667	0	0.111111	0.107143	0	0.1	0.3	0	0	0	0	0.352941	0	0	0.333333
NRG1	0.147436	0.0335821	0.166667	0.3	0.111111	0.267857	0.333333	0.3	0.1	0.142857	0.111111	0	0	0.294118	0	0	0.416667
NSD1	0.166667	0.149254	0.25	0	0.111111	0.392857	0.111111	0.2	0.25	0.047619	0.5	0	0	0.352941	0.363636	0	0
NSD2	0.24359	0.104478	0.333333	0	0.222222	0.285714	0.111111	0.3	0.25	0.047619	0.166667	0	0	0.117647	0	0	0.416667
NSD3	0.179487	0.104478	0.166667	0.2	0.111111	0.321429	0.222222	0.3	0.1	0.190476	0.5	0	0	0.294118	0	0	0.416667
NT5C2	0.192308	0.11194	0.25	0.2	0	0.178571	0.333333	0	0.35	0	0.166667	0	0	0.117647	0.454545	0	0
NTHL1	0.230769	0.171642	0.166667	0.2	0.222222	0.285714	0.222222	0.1	0.1	0.0952381	0.277778	0	0	0.0588235	0	0	0.25
NTRK1	0.128205	0.0746269	0.0833333	0.4	0.111111	0.464286	0.111111	0.1	0.25	0.190476	0.0555556	0	0	0.0588235	0	0	0.0833333
NTRK3	0.307692	0.0895522	0.0833333	0.2	0	0.178571	0.333333	0.1	0	0.047619	0.5	0.166667	0	0.352941	0.0909091	0	0.166667
NUMA1	0.269231	0.164179	0.166667	0.2	0.222222	0.214286	0.222222	0.1	0	0.0952381	0	0	0	0.176471	0.0909091	0	0.25
NUP214	0.217949	0.179104	0.25	0.2	0.333333	0.321429	0.333333	0.1	0.35	0.047619	0.277778	0	0	0.176471	0.0909091	0	0.25
NUP98	0.217949	0.156716	0.0833333	0	0.222222	0.142857	0.333333	0.2	0	0.047619	0.277778	0	0	0	0	0	0.416667
NUTM1	0.141026	0.134328	0	0	0	0.214286	0.222222	0.1	0	0.0952381	0.166667	0.833333	0	0.117647	0.181818	0	0.0833333
NUTM2B	0.230769	0.126866	0.166667	0.2	0	0.142857	0.111111	0.1	0.25	0	0.277778	0	0	0.176471	0.454545	0	0
NUTM2D	0.205128	0.11194	0.0833333	0.4	0	0.214286	0.111111	0	0.25	0	0.277778	0	0	0.117647	0.454545	0	0.0833333
OLIG2	0.25641	0.171642	0.166667	0	0.111111	0.142857	0.222222	0.2	0.3	0.142857	0.388889	0	0	0.176471	0	0	0.416667
OMD	0.230769	0.164179	0.166667	0	0.333333	0.321429	0.333333	0.1	0.1	0.047619	0.0555556	0	0	0.176471	0.0909091	0	0.0833333
P2RY8	0	0	0	0	0	0	0	0	0	0	0	0	0	0	0	0	0
PABPC1	0.230769	0.0671642	0.0833333	0	0.111111	0.178571	0.222222	0.3	0.3	0.285714	0	0	0	0.235294	0	0	0.166667
PAFAH1B2	0.282051	0.171642	0.0833333	0	0.222222	0.107143	0.222222	0.3	0.25	0.0952381	0	0	0	0	0.0909091	0	0.333333
PALB2	0.282051	0.149254	0.0833333	0.4	0.222222	0.321429	0.222222	0.1	0.35	0.047619	0.277778	0	0	0.176471	0	0	0.166667
PATZ1	0.230769	0.104478	0.0833333	0.6	0.111111	0.142857	0.111111	0	0.2	0.047619	0.277778	0	0	0.411765	0.181818	0	0.25
PAX3	0.153846	0.149254	0.333333	0.2	0.333333	0.0357143	0.111111	0.3	0	0.285714	0.222222	0.5	0	0.0588235	0	0.6	0.25
PAX5	0.269231	0.134328	0.333333	0.1	0.444444	0.267857	0.222222	0.25	0.05	0.047619	0.166667	0	0	0.294118	0.0909091	0	0.333333
PAX7	0.269231	0.0447761	0.0833333	0.4	0.111111	0.142857	0	0.1	0.1	0.047619	0.277778	0	0	0.411765	0	0.2	0.25
PAX8	0.230769	0.11194	0.166667	0.2	0.333333	0.0357143	0.111111	0.2	0.25	0	0.388889	0.333333	0	0.176471	0	0	0.25
PBRM1	0.24359	0.0895522	0.333333	0.4	0	0.214286	0.222222	0.2	0.3	0.047619	0.222222	0	0	0.0588235	0.181818	0	0.416667
PBX1	0.128205	0.0746269	0.0833333	0.4	0.111111	0.214286	0.222222	0.1	0.3	0	0.0555556	0	0	0.117647	0	0	0.0833333
PCBP1	0.115385	0.0671642	0.166667	0	0.222222	0.107143	0	0	0.15	0.047619	0.388889	0.666667	0	0	0	0	0.166667
PCM1	0.217949	0.0447761	0.166667	0	0.111111	0.321429	0.333333	0.3	0.1	0.142857	0.111111	0	0	0.294118	0	0	0.333333
PDCD1LG2	0.346154	0.134328	0.0833333	0.2	0.333333	0.464286	0.222222	0.3	0.15	0.047619	0	0	0	0.294118	0.0909091	0	0.166667
PDE4DIP	0.128205	0.0671642	0.0833333	0.2	0.111111	0.410714	0.111111	0	0.1	0.357143	0.0555556	0	0	0	0	0	0
PDGFB	0.24359	0.119403	0.0833333	0.4	0.111111	0.178571	0.222222	0	0.2	0.047619	0.277778	0	0	0.176471	0.181818	0.6	0.25
PDGFRA	0.217949	0.126866	0	0	0.333333	0.142857	0	0	0.05	0.047619	0.277778	0	0	0.411765	0.272727	0	0.0833333
PDGFRB	0.141026	0.149254	0.25	0	0.111111	0.142857	0.111111	0.2	0.25	0.285714	0.444444	0	0	0.411765	0.363636	0	0.0833333
PER1	0.141026	0.0895522	0.0833333	0	0.111111	0.214286	0.444444	0.1	0.35	0.047619	0.333333	0.166667	0	0.0588235	0.0909091	0	0.25
PHF6	0	0	0	0	0	0	0	0	0	0	0	0	0	0	0	0	0
PHOX2B	0.320513	0.0746269	0.0833333	0	0.111111	0.214286	0.111111	0.1	0.25	0.0952381	0.111111	0	0	0.235294	0.181818	0	0.416667
PICALM	0.307692	0.164179	0.0833333	0.1	0.222222	0.0892857	0.222222	0.2	0.25	0.285714	0	0	0	0.235294	0.0909091	0	0.458333
PIK3CA	0.166667	0.119403	0.0833333	0.2	0	0.178571	0.111111	0	0.45	0	0	0	0	0.294118	0.818182	0	0.416667
PIK3CB	0.179487	0.119403	0.166667	0	0.111111	0.107143	0.111111	0.2	0.45	0.0952381	0.333333	0	0	0.176471	0.818182	0	0.333333
PIK3R1	0.179487	0.126866	0	0.2	0.111111	0.178571	0.111111	0.2	0.25	0.285714	0.277778	0	0	0.411765	0.363636	0	0.166667
PIM1	0.166667	0.164179	0.166667	0.4	0	0.214286	0	0	0	0	0.333333	0	0	0	0	0	0
PLAG1	0.192308	0.104478	0	0	0.111111	0.142857	0.111111	0.1	0.35	0.380952	0.0555556	0	0	0.235294	0	0	0.166667
PLCG1	0.192308	0.0373134	0	0	0	0.25	0.111111	0.1	0.35	0.0952381	0.222222	0	0	0.0588235	0.0909091	0	0.0833333
PML	0.275641	0.11194	0.0833333	0.2	0	0.214286	0.388889	0.1	0.25	0.047619	0.388889	0.666667	0	0.352941	0.0909091	0	0.166667
PMS1	0.128205	0.119403	0.25	0.2	0.333333	0.107143	0.111111	0.2	0	0.238095	0.222222	0.333333	0	0.117647	0	0	0.0833333
PMS2	0.24359	0.130597	0.208333	0.2	0	0.464286	0.111111	0.1	0.3	0.214286	0.194444	0	0	0.0588235	0.363636	0	0.0833333
POLD1	0.205128	0.11194	0.333333	0	0.111111	0.285714	0	0.1	0	0.285714	0.333333	0	0	0.117647	0.272727	0	0.25
POLE	0.294872	0.0970149	0.166667	0.2	0.111111	0.25	0.222222	0.1	0.05	0	0.0555556	0	0	0.117647	0	0	0.333333
POLG	0.294872	0.104478	0.0833333	0.2	0	0.214286	0.333333	0.1	0	0.047619	0.5	0.166667	0	0.352941	0.0909091	0	0.25
POLQ	0.205128	0.104478	0.333333	0.2	0.111111	0.0714286	0	0.2	0.45	0	0.611111	0	0	0.176471	0.545455	0	0.333333
POT1	0.282051	0.201493	0.25	0.2	0	0.285714	0	0.3	0.3	0.047619	0.111111	0	0	0.0588235	0.363636	0	0.0833333
POU2AF1	0.294872	0.179104	0.0833333	0	0.222222	0.0714286	0.222222	0.3	0.25	0.0952381	0	0	0	0	0.0909091	0	0.333333
POU5F1	0.217949	0.156716	0.166667	0.6	0.111111	0.428571	0.333333	0	0.05	0.142857	0.333333	0	0.2	0.117647	0.0909091	0	0.166667
PPARG	0.230769	0.141791	0.25	0.2	0	0.214286	0.111111	0.2	0.25	0.047619	0	0	0	0.294118	0.181818	0	0.333333
PPFIBP1	0.24359	0.126866	0.166667	0	0.222222	0.0714286	0.333333	0	0.05	0.047619	0	0	0	0.176471	0	0	0.0833333
PPM1D	0.230769	0.0970149	0.166667	0	0	0.178571	0.111111	0	0	0.0952381	0.111111	0	0	0.294118	0	0	0.333333
PPP2R1A	0.179487	0.104478	0.25	0.2	0	0.285714	0	0.1	0	0.285714	0.333333	0	0	0.117647	0.454545	0	0.333333
PPP6C	0.153846	0.208955	0.333333	0.2	0.333333	0.428571	0.333333	0.1	0.35	0.047619	0.0555556	0	0	0.176471	0.0909091	0	0.166667
PRCC	0.128205	0.0746269	0.0833333	0.4	0.111111	0.464286	0.111111	0.1	0.25	0.190476	0.0555556	0	0	0.0588235	0	0	0.0833333
PRDM1	0.25	0.141791	0	0.2	0.111111	0	0.111111	0	0	0.190476	0.333333	0	0	0.117647	0	0	0.0833333
PRDM16	0.333333	0.0447761	0.0833333	0.2	0.333333	0.178571	0	0.1	0.1	0.047619	0	0	0	0.529412	0	0	0.333333
PRDM2	0.25641	0.0447761	0.166667	0.2	0.222222	0.214286	0	0.1	0.1	0.047619	0.277778	0	0	0.0588235	0	0	0.25
PREX2	0.224359	0.0746269	0	0.2	0.111111	0.178571	0.222222	0.2	0.35	0.380952	0	0	0	0.235294	0	0	0.208333
PRF1	0.192308	0.134328	0	0.2	0	0.214286	0	0.1	0.25	0	0.277778	0	0	0.176471	0.454545	0	0
PRKACA	0.25641	0.0820896	0.333333	0	0	0.357143	0.444444	0.1	0.3	0.047619	0	0	0	0.0588235	0.181818	0	0.25
PRKAR1A	0.153846	0.0895522	0.166667	0	0	0.214286	0.111111	0	0	0.238095	0.111111	0	0	0.294118	0	0	0.166667
PRKCB	0.275641	0.149254	0.0833333	0.4	0.222222	0.321429	0.222222	0.1	0.35	0.047619	0.277778	0	0	0.176471	0	0	0.166667
PRPF40B	0.24359	0.11194	0.25	0.2	0.222222	0.178571	0.222222	0	0.3	0	0.0555556	0	0	0.117647	0	0	0.0833333
PRRX1	0.128205	0.0895522	0.0833333	0.4	0.222222	0.285714	0.222222	0.3	0.3	0	0.0555556	0	0	0.0588235	0	0	0
PSIP1	0.333333	0.141791	0.0833333	0	0.333333	0.428571	0.222222	0.3	0.15	0.047619	0	0	0	0.294118	0.0909091	0	0.25
PTCH1	0.230769	0.164179	0.166667	0	0.333333	0.321429	0.333333	0.1	0.1	0.047619	0.0555556	0	0	0.176471	0.0909091	0	0.0833333
PTEN	0.205128	0.11194	0.0833333	0.4	0	0.214286	0.111111	0	0.25	0	0.277778	0	0	0.117647	0.454545	0	0.0833333
PTK6	0.179487	0	0	0.2	0	0.285714	0	0	0.2	0.333333	0.222222	0	0	0.0588235	0.0909091	0	0.25
PTPN11	0.230769	0.104478	0.166667	0.2	0.111111	0.214286	0.222222	0.2	0.05	0	0.0555556	0	0	0.117647	0	0	0.25
PTPN13	0.166667	0.0746269	0	0	0.111111	0.107143	0	0	0.1	0.285714	0.444444	0	0	0.411765	0.272727	0	0.166667
PTPN6	0.179487	0.119403	0.166667	0.2	0.333333	0.142857	0.333333	0.2	0.3	0.190476	0.277778	0.166667	0	0.176471	0	0.2	0.0833333
PTPRB	0.179487	0.104478	0.166667	0	0.222222	0.178571	0.111111	0.1	0.3	0.047619	0.0555556	0	0	0.117647	0	0	0.25
PTPRC	0.205128	0.0970149	0.0833333	0.2	0.111111	0.285714	0.222222	0.2	0.3	0	0.222222	0	0	0.235294	0	0	0
PTPRD	0.307692	0.126866	0.166667	0	0.333333	0.357143	0.222222	0.3	0.15	0.047619	0	0	0	0.294118	0.0909091	0	0.333333
PTPRK	0.25641	0.130597	0	0.2	0.0555556	0	0.111111	0	0.25	0.190476	0.333333	0	0	0.117647	0	0	0.0833333
PTPRT	0.166667	0.0373134	0.0833333	0	0.0555556	0.160714	0.111111	0.1	0.325	0.0952381	0.222222	0	0	0.0588235	0.0909091	0	0.0833333
PWWP2A	0.128205	0.164179	0.166667	0	0.111111	0.142857	0.111111	0.2	0.25	0.047619	0.444444	0	0	0.294118	0.363636	0	0.0833333
QKI	0.282051	0.156716	0.166667	0	0	0	0.111111	0	0.35	0.190476	0.333333	0.166667	0	0.117647	0	0	0.0833333
RABEP1	0.128205	0.104478	0.0833333	0	0	0.25	0.444444	0.1	0.35	0.047619	0.333333	0.166667	0	0.0588235	0.0909091	0	0.25
RAC1	0.230769	0.134328	0.166667	0.2	0	0.428571	0.111111	0.1	0.3	0.380952	0.222222	0	0	0.0588235	0.363636	0	0.0833333
RAD17	0.205128	0	0	0.4	0.111111	0.178571	0.111111	0.2	0.25	0.285714	0.333333	0	0	0.411765	0.363636	0	0.166667
RAD21	0.141026	0.0522388	0.0833333	0	0.111111	0.178571	0.333333	0.2	0.3	0.428571	0	0	0	0.235294	0	0	0.25
RAD51B	0.185897	0.141791	0.166667	0.2	0.111111	0.107143	0.111111	0.3	0.25	0.047619	0.277778	0	0	0.235294	0.181818	0	0.333333
RAF1	0.230769	0.141791	0.25	0.2	0	0.214286	0.111111	0.2	0.25	0.047619	0	0	0	0.294118	0.181818	0	0.333333
RALGDS	0.205128	0.179104	0.25	0.4	0.555556	0.321429	0.333333	0.1	0.35	0.047619	0.277778	0	0	0.176471	0.0909091	0	0.166667
RANBP2	0.192308	0.104478	0.166667	0	0.333333	0.0357143	0.111111	0.1	0.25	0	0.388889	0.333333	0	0.176471	0	0	0.25
RAP1GDS1	0.24359	0.104478	0	0	0.111111	0.107143	0	0	0.05	0.285714	0.444444	0	0	0.294118	0.272727	0	0.0833333
RARA	0.192308	0.11194	0.0833333	0.4	0	0.285714	0.111111	0	0.1	0.0952381	0.166667	0	0	0.235294	0	0	0.166667
RB1	0.205128	0.104478	0.333333	0.2	0.111111	0.142857	0.222222	0	0.3	0.52381	0.388889	0.333333	0	0.117647	0.181818	0	0.333333
RBM10	0	0	0	0	0	0	0	0	0	0	0	0	0	0	0	0	0
RBM15	0.205128	0.0373134	0.25	0	0.111111	0.107143	0	0.1	0.3	0	0	0	0	0.352941	0	0	0.333333
RECQL4	0.0641026	0.0597015	0.0833333	0	0.111111	0.321429	0.222222	0.2	0.1	0.571429	0.277778	0	0	0.352941	0	0	0.0833333
REL	0.128205	0.0746269	0.25	0	0.333333	0.107143	0	0	0.2	0.047619	0.388889	0.666667	0	0.0588235	0	0.2	0.0833333
RET	0.192308	0.119403	0.0833333	0.2	0	0.107143	0.111111	0.2	0.1	0.0952381	0.166667	0	0	0.176471	0.454545	0	0.0833333
RFWD3	0.294872	0.156716	0.166667	0.2	0	0.214286	0.222222	0.2	0.35	0.142857	0.277778	0	0	0	0	0	0.0833333
RGPD3	0.166667	0.0895522	0.166667	0	0.444444	0.0357143	0.222222	0.1	0.25	0	0.388889	0.333333	0	0.176471	0	0	0.25
RGS7	0.153846	0.115672	0.25	0.4	0.166667	0.267857	0.166667	0.2	0.3	0	0.0555556	0	0	0	0.0909091	0	0.25
RHOA	0.192308	0.0895522	0.333333	0.2	0	0.285714	0.111111	0.2	0.25	0.047619	0.277778	0	0	0.0588235	0.0909091	0	0.416667
RHOH	0.320513	0.0746269	0.25	0	0.111111	0.25	0.111111	0.2	0.25	0.0952381	0.111111	0	0	0.235294	0.181818	0	0.416667
RMI2	0.320513	0.149254	0	0.4	0.111111	0.321429	0.222222	0.1	0.35	0.047619	0.277778	0	0	0.0588235	0	0	0.25
RNF213	0.166667	0.11194	0.0833333	0.2	0	0.25	0.111111	0.3	0.05	0.285714	0.111111	0	0	0.294118	0	0	0.166667
RNF43	0.205128	0.104478	0.166667	0	0	0.178571	0.111111	0	0	0.047619	0.111111	0	0	0.294118	0	0	0.25
ROBO2	0.179487	0.0895522	0.25	0.2	0	0.214286	0.222222	0.2	0.05	0.047619	0.722222	0	0	0.235294	0.0909091	0	0.416667
ROS1	0.320513	0.134328	0	0.2	0	0	0.111111	0.1	0.2	0.190476	0.333333	0	0	0.117647	0	0	0.0833333
RPL10	0	0	0	0	0	0	0	0	0	0	0	0	0	0	0	0	0
RPL22	0.333333	0.0447761	0.0833333	0.2	0.222222	0.178571	0	0.1	0.1	0.047619	0	0	0	0.470588	0	0	0.333333
RPL5	0.230769	0.0522388	0.166667	0.2	0.111111	0.178571	0.111111	0.1	0.3	0	0.333333	0	0	0.176471	0	0	0.25
RPN1	0.166667	0.104478	0.25	0.2	0.111111	0.107143	0.111111	0.2	0.45	0	0.333333	0	0	0.176471	0.545455	0	0.416667
RSPO2	0.166667	0.0522388	0.0833333	0	0.111111	0.178571	0.222222	0.3	0.3	0.428571	0	0	0	0.235294	0	0	0.208333
RSPO3	0.25641	0.126866	0	0.2	0	0	0.111111	0	0.25	0.190476	0.333333	0	0	0.117647	0	0	0.0833333
RUNX1	0.230769	0.179104	0.166667	0	0.111111	0.142857	0.222222	0.2	0.3	0.142857	0.388889	0	0	0.176471	0	0	0.416667
RUNX1T1	0.217949	0.0671642	0	0.2	0.111111	0.196429	0.222222	0.2	0.3	0.238095	0	0	0	0.264706	0	0	0.166667
S100A7	0.128205	0.0671642	0.0833333	0.2	0.111111	0.5	0.111111	0	0.25	0.190476	0.0555556	0	0	0.176471	0	0	0
SALL4	0.166667	0.0447761	0	0.2	0	0.142857	0.111111	0	0.3	0.0952381	0.222222	0	0	0.0588235	0.0909091	0	0.0833333
SBDS	0.294872	0.208955	0.0833333	0	0.111111	0.464286	0.333333	0	0.3	0	0.166667	0	0	0.117647	0.363636	0	0.25
SDC4	0.141026	0.0373134	0.0833333	0	0	0.142857	0.111111	0	0.3	0.0952381	0.222222	0	0	0.0588235	0.0909091	0	0.0833333
SDHA	0.269231	0.186567	0.0833333	0.4	0	0.285714	0.111111	0.1	0	0.047619	0	0	0	0.588235	0	0	0.0833333
SDHAF2	0.230769	0.134328	0.25	0.2	0.222222	0.25	0.111111	0	0.3	0	0	0	0	0.235294	0.0909091	0	0.0833333
SDHB	0.282051	0.0597015	0.0833333	0.2	0.111111	0.142857	0	0.2	0.2	0.0952381	0.277778	0	0	0.588235	0	0	0.166667
SDHC	0.102564	0.0746269	0.0833333	0.4	0.111111	0.321429	0.111111	0.1	0.25	0	0.0555556	0	0	0.117647	0	0	0.0833333
SDHD	0.307692	0.179104	0.0833333	0	0.222222	0.0714286	0.222222	0.3	0.25	0.0952381	0	0	0	0	0.0909091	0	0.333333
SET	0.166667	0.186567	0.25	0.2	0.333333	0.392857	0.333333	0.1	0.35	0.047619	0.0555556	0	0	0.176471	0.0909091	0	0.166667
SETBP1	0.307692	0.0820896	0.166667	0.2	0.166667	0.142857	0.333333	0.45	0.25	0.333333	0	0	0	0.176471	0	0	0.333333
SETD1B	0.294872	0.0820896	0.416667	0.2	0.111111	0.321429	0.222222	0.1	0.05	0	0.111111	0	0	0.117647	0	0	0.166667
SETD2	0.166667	0.0970149	0.333333	0.2	0	0.25	0.111111	0.2	0.25	0.047619	0.277778	0	0	0.0588235	0.0909091	0	0.333333
SETDB1	0.141026	0.0671642	0.0833333	0.2	0.111111	0.428571	0.111111	0	0.25	0.190476	0.0555556	0	0	0	0	0	0
SF3B1	0.128205	0.119403	0.25	0.2	0.333333	0.0357143	0.111111	0.2	0	0.285714	0.222222	0.333333	0	0.0588235	0	0	0.166667
SFPQ	0.166667	0.0447761	0.0833333	0.2	0.222222	0.142857	0	0.3	0.1	0.190476	0.388889	0	0	0.529412	0	0	0.166667
SFRP4	0.262821	0.119403	0.25	0.2	0	0.196429	0.166667	0.1	0.3	0.0952381	0.138889	0	0	0.117647	0.363636	0	0.0833333
SGK1	0.294872	0.126866	0	0.2	0	0	0.111111	0	0.25	0.190476	0.333333	0	0	0.117647	0	0	0.166667
SH2B3	0.217949	0.104478	0.166667	0.2	0.111111	0.214286	0.222222	0.2	0.05	0	0.0555556	0	0	0.176471	0	0	0.25
SH3GL1	0.205128	0.0671642	0.25	0	0.111111	0.214286	0.333333	0.1	0.25	0.047619	0.333333	0	0	0.0588235	0.363636	0	0.25
SHTN1	0.205128	0.115672	0.208333	0.2	0	0.178571	0.444444	0	0.25	0	0.166667	0	0	0.117647	0.454545	0	0
SIRPA	0.166667	0.0820896	0.166667	0	0.111111	0.214286	0.111111	0	0.3	0	0.111111	0	0	0	0	0	0.166667
SIX1	0.205128	0.141791	0.166667	0.2	0.111111	0.107143	0.111111	0.3	0.25	0.047619	0.277778	0	0	0.235294	0.181818	0	0.333333
SIX2	0.141026	0.0522388	0.0833333	0	0.333333	0.142857	0	0	0.2	0.047619	0.388889	0.666667	0	0.0588235	0	0	0.166667
SKI	0.320513	0.0373134	0.0833333	0.2	0.333333	0.214286	0.111111	0.1	0.05	0.047619	0	0	0	0.411765	0	0	0.333333
SLC34A2	0.307692	0.0820896	0.0833333	0	0.222222	0.214286	0.111111	0.3	0.25	0.0952381	0.166667	0	0	0.235294	0.181818	0.4	0.416667
SLC45A3	0.230769	0.104478	0.0833333	0.2	0	0.25	0.111111	0.2	0.05	0	0.222222	0	0	0	0	0	0
SMAD2	0.294872	0.0820896	0.166667	0.2	0.111111	0.178571	0.333333	0.4	0.25	0.333333	0	0	0	0.176471	0	0	0.333333
SMAD3	0.282051	0.11194	0.166667	0.2	0	0.214286	0.333333	0.1	0.25	0.047619	0.222222	0.833333	0	0.294118	0.181818	0	0.25
SMAD4	0.282051	0.0746269	0.166667	0.2	0.111111	0.214286	0.333333	0.4	0.25	0.333333	0	0	0	0.176471	0	0	0.25
SMARCA4	0.205128	0.0820896	0.458333	0	0.222222	0.321429	0.333333	0.1	0.25	0.047619	0	0	0	0.0882353	0.181818	0	0.25
SMARCB1	0.294872	0.0970149	0.0833333	0.4	0.111111	0.178571	0.111111	0	0.05	0.047619	0	0	0	0.235294	0.272727	0	0.166667
SMARCD1	0.230769	0.11194	0.25	0	0.222222	0.25	0.222222	0	0.3	0.0952381	0.0555556	0	0	0.117647	0	0	0.166667
SMARCE1	0.192308	0.11194	0.0833333	0.4	0	0.285714	0.111111	0	0.1	0.0952381	0.166667	0	0	0.235294	0	0	0.166667
SMC1A	0	0	0	0	0	0	0	0	0	0	0	0	0	0	0	0	0
SMO	0.217949	0.179104	0.25	0.2	0	0.357143	0	0.2	0.3	0.047619	0.111111	0	0	0.0588235	0.363636	0	0.0833333
SND1	0.217949	0.186567	0.25	0.2	0	0.303571	0	0.2	0.3	0.047619	0.111111	0	0	0.0588235	0.363636	0	0.0833333
SNX29	0.301282	0.149254	0	0.4	0.111111	0.321429	0.222222	0.1	0.35	0.047619	0.277778	0	0	0.117647	0	0	0.208333
SOCS1	0.320513	0.149254	0	0.4	0.111111	0.321429	0.222222	0.1	0.35	0.047619	0.277778	0	0	0.0588235	0	0	0.25
SOX2	0.153846	0.119403	0.0833333	0.2	0.111111	0.214286	0.111111	0	0.45	0	0	0	0	0.411765	0.818182	0	0.416667
SOX21	0.230769	0.11194	0.0833333	0.2	0.111111	0.142857	0.111111	0	0	0.52381	0.388889	0.5	0	0.176471	0.181818	0	0.333333
SPECC1	0.192308	0.0373134	0.0833333	0.2	0	0.178571	0.222222	0.1	0.35	0.047619	0.0555556	0.166667	0	0.0588235	0.0909091	0	0.25
SPEN	0.282051	0.0597015	0.0833333	0.2	0.222222	0.214286	0	0.1	0.1	0.047619	0.277778	0	0	0.0588235	0	0	0.166667
SPOP	0.230769	0.104478	0.166667	0	0	0.214286	0.111111	0	0.05	0.047619	0.166667	0	0	0.294118	0	0	0.25
SRC	0.179487	0.0373134	0.0833333	0	0	0.214286	0	0	0.55	0.0952381	0.222222	0	0	0.0588235	0.0909091	0	0.0833333
SRGAP3	0.230769	0.134328	0.25	0	0.0555556	0.178571	0.222222	0.1	0.3	0.047619	0	0	0	0.147059	0.181818	0	0.416667
SRSF2	0.179487	0.104478	0.25	0.2	0	0.214286	0.111111	0.1	0.1	0.285714	0.111111	0	0	0.294118	0	0	0.166667
SRSF3	0.179487	0.164179	0.166667	0.4	0	0.214286	0	0	0	0	0.333333	0	0	0	0	0	0
SS18	0.307692	0.126866	0.0833333	0.2	0.111111	0.142857	0.333333	0.1	0.25	0.190476	0.277778	0	0	0.352941	0	0	0.333333
SS18L1	0.205128	0.0597015	0.0833333	0.2	0	0.321429	0	0	0.3	0.0952381	0.222222	0	0	0.0588235	0.0909091	0	0.25
SSX1	0	0	0	0	0	0	0	0	0	0	0	0	0	0	0	0	0
SSX2	0	0	0	0	0	0	0	0	0	0	0	0	0	0	0	0	0
SSX4	0	0	0	0	0	0	0	0	0	0	0	0	0	0	0	0	0
STAG1	0.192308	0.126866	0.166667	0	0.111111	0.0714286	0.222222	0.2	0.45	0.047619	0.333333	0	0	0.176471	0.727273	0	0.416667
STAG2	0	0	0	0	0	0	0	0	0	0	0	0	0	0	0	0	0
STAT3	0.230769	0.104478	0.0833333	0.2	0	0.25	0.111111	0	0.05	0.047619	0.166667	0	0	0.294118	0	0	0.166667
STAT5B	0.230769	0.104478	0.0833333	0.2	0	0.25	0.111111	0	0.05	0.047619	0.166667	0	0	0.294118	0	0	0.166667
STAT6	0.179487	0.0970149	0.166667	0	0.222222	0.178571	0.222222	0.1	0.05	0.047619	0.111111	0	0	0.117647	0	0	0.25
STIL	0.217949	0.0597015	0.0833333	0	0.222222	0.0714286	0	0.3	0.3	0.190476	0	0	0	0.470588	0	0.2	0.0833333
STK11	0.192308	0.0447761	0.0833333	0.2	0	0.214286	0.333333	0.1	0.3	0.238095	0.333333	0	0	0	0.363636	0	0.166667
STRN	0.179487	0.0522388	0.166667	0	0.333333	0.107143	0	0	0.3	0.047619	0.388889	0.666667	0	0.0588235	0	0	0.166667
SUFU	0.166667	0.11194	0.25	0.2	0	0.214286	0.222222	0	0.25	0	0.166667	0	0	0.117647	0.454545	0	0
SUZ12	0.230769	0.130597	0.166667	0.2	0	0.285714	0.222222	0	0.1	0.047619	0.166667	0	0	0.235294	0	0.1	0.291667
SYK	0.24359	0.164179	0.166667	0	0.333333	0.321429	0.333333	0.1	0.1	0.047619	0.0555556	0	0	0.176471	0.0909091	0	0.0833333
TAF15	0.205128	0.0970149	0.0833333	0.2	0	0.285714	0.222222	0	0.1	0.047619	0.166667	0	0	0.235294	0	0	0.25
TAL1	0.217949	0.0597015	0.0833333	0	0.222222	0.0714286	0	0.3	0.3	0.190476	0	0	0	0.470588	0	0.2	0.0833333
TAL2	0.25641	0.171642	0.166667	0.2	0.333333	0.285714	0.222222	0.1	0.1	0.047619	0.0555556	0	0	0.176471	0.0909091	0	0.0833333
TBL1XR1	0.179487	0.119403	0.0833333	0.2	0	0.178571	0.111111	0	0.45	0	0	0	0	0.176471	0.818182	0	0.416667
TBX3	0.217949	0.104478	0.25	0.2	0.111111	0.178571	0.222222	0.2	0.05	0	0.0555556	0	0	0.117647	0	0	0.25
TCEA1	0.185897	0.0932836	0.0416667	0	0.111111	0.142857	0.111111	0.15	0.35	0.380952	0.0555556	0	0	0.235294	0	0	0.25
TCF12	0.262821	0.119403	0.166667	0.2	0	0.214286	0.333333	0.1	0	0	0	0.833333	0	0.352941	0.181818	0	0.166667
TCF3	0.192308	0.0447761	0.0833333	0.2	0	0.214286	0.333333	0.1	0.3	0.238095	0.333333	0	0	0	0.363636	0	0.166667
TCF7L2	0.179487	0.119403	0.25	0.2	0	0.178571	0.444444	0	0.25	0	0.166667	0	0	0.117647	0.454545	0	0
TCL1A	0.205128	0.119403	0.25	0.2	0.222222	0.0357143	0.111111	0.4	0.05	0.047619	0.277778	0	0	0.294118	0.181818	0	0.25
TEC	0.192308	0.104478	0.0833333	0	0.111111	0.214286	0.111111	0.1	0.25	0.0952381	0.277778	0	0	0.235294	0.181818	0	0.333333
TENT5C	0.179487	0.0373134	0.166667	0	0.111111	0.142857	0	0.1	0.3	0	0	0	0	0.352941	0	0	0.416667
TERT	0.24359	0.186567	0.0833333	0.4	0	0.25	0.111111	0.1	0	0.047619	0	0	0	0.588235	0	0	0.0833333
TET1	0.294872	0.134328	0	0.2	0	0.214286	0	0.1	0.25	0	0.277778	0	0	0.117647	0.454545	0	0
TET2	0.25641	0.104478	0.0833333	0	0.111111	0.107143	0	0.1	0.05	0.285714	0.388889	0	0	0.294118	0.272727	0	0.0833333
TFE3	0	0	0	0	0	0	0	0	0	0	0	0	0	0	0	0	0
TFEB	0.192308	0.156716	0.166667	0.4	0	0.214286	0.111111	0	0	0	0.333333	0	0	0	0	0	0.0833333
TFG	0.192308	0.104478	0.0833333	0.2	0.111111	0.0357143	0	0.1	0.55	0	0.611111	0	0	0.176471	0.545455	0	0.416667
TFPT	0.179487	0.126866	0.25	0.2	0	0.285714	0.111111	0.1	0.05	0.238095	0.333333	0	0	0.117647	0.636364	0	0.5
TFRC	0.205128	0.126866	0.25	0.2	0	0.428571	0.111111	0	0.25	0	0.0555556	0.166667	0	0.0588235	0.818182	0	0.166667
TGFBR2	0.24359	0.11194	0.333333	0.6	0	0.25	0.111111	0.2	0.25	0.047619	0.277778	0	0	0.176471	0.181818	0	0.416667
THRAP3	0.166667	0.0447761	0.0833333	0.2	0.222222	0.142857	0	0.3	0.1	0.190476	0	0	0	0.529412	0	0	0.166667
TLX1	0.153846	0.119403	0.25	0.2	0	0.25	0.222222	0	0.25	0	0.166667	0	0	0.117647	0.454545	0	0.0833333
TLX3	0.205128	0.164179	0.25	0	0.111111	0.178571	0.111111	0.2	0.25	0.047619	0.444444	0	0	0.235294	0.363636	0	0.0833333
TMEM127	0.192308	0.0746269	0.0833333	0	0.222222	0.107143	0.111111	0.1	0.25	0	0.277778	0.333333	0	0.117647	0.0909091	0	0.166667
TMPRSS2	0.217949	0.179104	0.0833333	0.2	0.111111	0.107143	0.222222	0.2	0.3	0.142857	0.388889	0	0	0.176471	0	0	0.333333
TNC	0.24359	0.186567	0.25	0	0.333333	0.321429	0.333333	0.1	0.1	0.047619	0.0555556	0	0	0.176471	0.0909091	0	0.166667
TNFAIP3	0.282051	0.126866	0	0.2	0	0	0.111111	0	0.25	0.190476	0.333333	0	0	0.117647	0	0	0.166667
TNFRSF14	0.320513	0.0373134	0.0833333	0.2	0.333333	0.214286	0.111111	0.1	0.05	0.047619	0	0	0	0.411765	0	0	0.333333
TNFRSF17	0.320513	0.149254	0	0.4	0.111111	0.321429	0.222222	0.1	0.35	0.047619	0.277778	0	0	0.0588235	0	0	0.25
TOP1	0.192308	0.0373134	0	0	0	0.25	0.111111	0.1	0.35	0.0952381	0.222222	0	0	0.0588235	0.0909091	0	0.0833333
TP53	0.166667	0.0970149	0.0833333	0	0	0.285714	0.444444	0.1	0.35	0.047619	0.333333	0.166667	0	0.0588235	0.0909091	0	0.25
TP63	0.192308	0.119403	0.166667	0.2	0	0.214286	0.111111	0	0.45	0	0	0	0	0.0588235	0.818182	0	0.416667
TPM3	0.115385	0.0746269	0.0833333	0.2	0.222222	0.464286	0.111111	0	0.25	0.190476	0.0555556	0	0	0.117647	0	0	0.0833333
TPM4	0.230769	0.0820896	0.333333	0	0.111111	0.285714	0.333333	0.1	0.3	0.047619	0	0	0	0.0588235	0.181818	0	0.25
TPR	0.192308	0.0746269	0.0833333	0.2	0.111111	0.25	0.222222	0.4	0.3	0	0.0555556	0	0	0.235294	0	0	0
TRAF7	0.230769	0.171642	0.166667	0.2	0.222222	0.285714	0.222222	0.1	0.1	0.0952381	0.277778	0	0	0.0588235	0	0	0.25
TRIM24	0.25641	0.186567	0.416667	0.4	0	0.285714	0	0.3	0.3	0.047619	0.111111	0	0	0.0588235	0.363636	0	0.0833333
TRIM27	0.217949	0.156716	0.0833333	0.2	0	0.178571	0.111111	0	0	0.047619	0.333333	0	0	0	0	0	0.0833333
TRIM33	0.205128	0.0447761	0.166667	0	0.111111	0.107143	0	0.1	0.3	0	0	0	0	0.352941	0	0	0.333333
TRIP11	0.205128	0.119403	0.25	0.2	0.111111	0.0714286	0.111111	0.4	0	0.047619	0.277778	0	0	0.294118	0.181818	0	0.291667
TRRAP	0.288462	0.175373	0.0833333	0.4	0	0.375	0	0.2	0.3	0	0.277778	0	0	0.0588235	0.363636	0	0
TSC1	0.205128	0.179104	0.25	0.4	0.444444	0.321429	0.333333	0.1	0.35	0.047619	0.277778	0	0	0.176471	0.0909091	0	0.166667
TSC2	0.230769	0.171642	0.166667	0.2	0.222222	0.285714	0.222222	0.1	0.1	0.0952381	0.277778	0	0	0.0588235	0	0	0.25
TSHR	0.217949	0.126866	0.333333	0.2	0.111111	0.107143	0.111111	0.3	0	0.047619	0.277778	0	0	0.235294	0.181818	0	0.25
U2AF1	0.192308	0.179104	0.0833333	0.2	0.111111	0.178571	0.222222	0.2	0.35	0.190476	0.388889	0	0	0.294118	0	0	0.25
UBR5	0.230769	0.0671642	0.0833333	0	0.111111	0.178571	0.222222	0.3	0.3	0.428571	0	0	0	0.235294	0	0	0.166667
USP44	0.192308	0.0820896	0.166667	0	0.111111	0.107143	0.222222	0.3	0.05	0.047619	0.0555556	0	0	0.0588235	0	0	0.25
USP6	0.128205	0.104478	0.0833333	0	0	0.25	0.444444	0.1	0.35	0.047619	0.333333	0.166667	0	0.0588235	0.0909091	0	0.25
USP8	0.24359	0.126866	0.166667	0	0	0.25	0.333333	0.1	0	0.047619	0	0.833333	0	0.176471	0.272727	0	0.166667
VAV1	0.24359	0.0895522	0.416667	0	0.222222	0.214286	0.444444	0.1	0.3	0.047619	0.388889	0	0	0.117647	0.363636	0	0.25
VHL	0.217949	0.134328	0.25	0	0	0.321429	0.222222	0.2	0.3	0.047619	0	1	0	0.294118	0.181818	0	0.5
VTI1A	0.153846	0.119403	0.25	0.2	0	0.178571	0.444444	0	0.25	0	0.166667	0	0	0.117647	0.454545	0	0
WAS	0	0	0	0	0	0	0	0	0	0	0	0	0	0	0	0	0
WDCP	0.205128	0.0522388	0.166667	0.2	0.333333	0.0714286	0	0	0.15	0.047619	0.388889	0.666667	0	0.117647	0	0	0.166667
WIF1	0.153846	0.0970149	0.166667	0	0.222222	0.142857	0.222222	0.1	0.3	0.047619	0.0555556	0	0	0.117647	0	0	0.333333
WNK2	0.217949	0.164179	0.166667	0	0.333333	0.392857	0.333333	0.1	0.1	0.047619	0.0555556	0	0	0.176471	0.0909091	0	0.0833333
WRN	0.141026	0.0298507	0.166667	0.2	0.111111	0.285714	0.333333	0.3	0.1	0.142857	0.111111	0	0	0.294118	0	0	0.416667
WT1	0.230769	0.149254	0.333333	0	0.222222	0.107143	0.222222	0.1	0.15	0	0.222222	0	0	0.176471	0.0909091	0	0.333333
WWTR1	0.153846	0.119403	0	0	0.111111	0.107143	0.111111	0.1	0.45	0	0.333333	0	0	0.176471	0.818182	0	0.333333
XPA	0.24359	0.164179	0.166667	0	0.333333	0.357143	0.333333	0.1	0.1	0.047619	0.0555556	0	0	0.176471	0.0909091	0	0.0833333
XPC	0.217949	0.134328	0.25	0.2	0	0.25	0.111111	0.2	0.3	0.047619	0	0	0	0.411765	0.181818	0	0.333333
XPO1	0.115385	0.0746269	0.166667	0	0.333333	0.107143	0	0	0.2	0.047619	0.388889	0.666667	0	0.0588235	0	0	0.0833333
YWHAE	0.153846	0.0970149	0.166667	0	0	0.321429	0.333333	0.1	0.25	0	0.222222	0.166667	0	0.0588235	0.0909091	0	0.25
ZBTB16	0.282051	0.171642	0.0833333	0	0.222222	0.0714286	0.222222	0.3	0.25	0.0952381	0	0	0	0	0.0909091	0	0.333333
ZCCHC8	0.294872	0.0820896	0.333333	0.2	0.111111	0.321429	0.222222	0.1	0.05	0	0.111111	0	0	0.117647	0	0.4	0.25
ZEB1	0.346154	0.119403	0.0833333	0.2	0	0.178571	0.111111	0.1	0.25	0.285714	0.222222	0	0	0.235294	0.454545	0	0.25
ZFHX3	0.262821	0.156716	0.125	0.2	0	0.214286	0.166667	0.25	0.35	0.047619	0.166667	0	0	0	0	0	0.0833333
ZMYM2	0.25641	0.0932836	0.291667	0.2	0.0555556	0.25	0.166667	0	0.05	0.309524	0.305556	0.5	0	0.176471	0.181818	0	0.333333
ZMYM3	0	0	0	0	0	0	0	0	0	0	0	0	0	0	0	0	0
ZNF331	0.179487	0.119403	0.25	0.2	0	0.285714	0.222222	0.1	0	0.285714	0.333333	0	0	0.117647	0.545455	0	0.25
ZNF384	0.179487	0.119403	0.166667	0.2	0.333333	0.142857	0.333333	0.2	0.3	0.190476	0.277778	0.166667	0	0.176471	0	0.2	0.0833333
ZNF429	0.282051	0.119403	0.333333	0	0	0.392857	0.222222	0.2	0.25	0.047619	0.388889	0	0	0.352941	0.181818	0	0.333333
ZNF479	0.25641	0.141791	0.166667	0	0.111111	0.535714	0.333333	0.4	0.3	0	0.166667	0	0	0.0588235	0.363636	0	0.0833333
ZNF521	0.294872	0.126866	0.0833333	0	0.111111	0.107143	0.333333	0.2	0	0.190476	0.111111	0	0	0.235294	0	0	0.333333
ZNRF3	0.230769	0.108209	0.166667	0.2	0.111111	0.178571	0.111111	0	0.025	0	0.277778	0	0	0.5	0.181818	0	0.333333
ZRSR2	0	0	0	0	0	0	0	0	0	0	0	0	0	0	0	0	0

## Sheet: Early-Late_1Mb_discordance_freq
gene_name	bcm_snp_breast(14)	europdx_wgs_brca(43)	europdx_wgs_crc(91)	jax_snp_bladder(6)	jax_snp_colorectal(16)	jax_snp_luad(7)	jax_snp_lusc(7)	jax_snp_othertumor(7)	jax_snp_ovarian(5)	pdmr_wes_bladder(56)	pdmr_wes_colorectal(96)	pdmr_wes_headneck(155)	pdmr_wes_lung(79)	pdmr_wes_othertumor(38)	pdmr_wes_pancreas(29)	pdmr_wes_renal(31)	pdmr_wes_sarcoma(105)	pdmr_wes_skin(100)	sibs_snp_hcc(5)	wistar_wes_melanoma(6)
A1CF	0.142857	0.139535	0.0879121	0.166667	0	0	0.285714	0	0	0.0178571	0.0729167	0.154839	0.126582	0	0.103448	0.193548	0.133333	0.11	0.2	0.333333
ABI1	0.142857	0.139535	0.0769231	0	0.0625	0.285714	0	0	0.2	0.0714286	0.0625	0.187097	0.0886076	0	0	0.193548	0.104762	0.03	0.2	0.333333
ABL1	0.142857	0.209302	0.153846	0	0.0625	0	0	0	0	0.214286	0.291667	0.122581	0.151899	0.0526316	0.275862	0	0.209524	0.07	0	0
ABL2	0.142857	0.0697674	0.032967	0	0	0	0.142857	0.285714	0	0.0535714	0.114583	0.129032	0.0886076	0.157895	0	0	0.00952381	0.13	0.2	0
ACKR3	0.214286	0.139535	0.142857	0	0	0	0	0	0	0.0892857	0.125	0.122581	0.164557	0.184211	0.137931	0.129032	0	0.05	0	0
ACSL3	0.142857	0.116279	0.10989	0	0.25	0.285714	0	0.142857	0.4	0.0892857	0.145833	0.122581	0.113924	0.0526316	0.137931	0.129032	0.0380952	0.06	0	0
ACSL6	0.178571	0.0930233	0.10989	0.166667	0.09375	0	0	0.0714286	0	0.0625	0.177083	0.187097	0.21519	0	0	0	0.161905	0.07	0	0
ACVR1	0.214286	0.0465116	0.0989011	0	0	0	0	0	0	0.0714286	0.15625	0.0967742	0.113924	0.0526316	0.137931	0.129032	0.12381	0.02	0	0
ACVR2A	0.142857	0.0465116	0.0769231	0	0	0	0	0	0	0.0714286	0.15625	0.174194	0.164557	0.0789474	0.137931	0.129032	0.0952381	0.02	0	0
AFDN	0.285714	0.116279	0.175824	0	0.0625	0	0	0	0.2	0.0892857	0	0.0967742	0.139241	0.131579	0.0689655	0	0.142857	0.08	0	0
AFF1	0.107143	0.186047	0.0824176	0	0.125	0	0	0	0.1	0.0892857	0.1875	0.167742	0.164557	0	0.310345	0.0483871	0.133333	0.11	0	0
AFF3	0.0714286	0.116279	0.0769231	0	0	0	0.0714286	0	0	0.0892857	0.28125	0.109677	0.177215	0.131579	0.137931	0	0.0761905	0	0	0
AFF4	0.214286	0.0930233	0.10989	0.166667	0.125	0	0	0.142857	0	0.0714286	0.177083	0.187097	0.21519	0	0	0	0.161905	0.07	0	0
AKAP9	0.25	0.197674	0.0549451	0.5	0	0	0	0	0.2	0.0892857	0.135417	0.180645	0.0822785	0	0.275862	0	0.161905	0.04	0	0
AKT1	0.214286	0.139535	0.142857	0	0.1875	0	0	0	0.2	0.0357143	0.229167	0.141935	0.189873	0.184211	0.241379	0	0.0380952	0.03	0	0
AKT2	0.0714286	0.116279	0.0659341	0	0	0	0	0.142857	0	0.107143	0.0833333	0.109677	0.139241	0.0263158	0	0	0.047619	0.15	0	0
AKT3	0	0.0465116	0.021978	0	0.0625	0	0.285714	0.142857	0	0.125	0.114583	0.122581	0.0759494	0	0	0	0.0190476	0.14	0.2	0
ALDH2	0.0714286	0.162791	0.142857	0	0	0	0	0	0	0.178571	0.125	0.0516129	0.139241	0.131579	0	0.225806	0.114286	0.08	0	0
ALK	0.285714	0.0697674	0.0769231	0	0.0625	0	0	0	0.2	0.125	0.239583	0.083871	0.164557	0.131579	0.137931	0	0.0952381	0.02	0	0
AMER1	0	0	0	0	0	0	0	0	0	0	0	0	0	0	0	0	0	0	0	0
ANK1	0.142857	0.116279	0.153846	0	0.125	0.142857	0	0	0	0.160714	0.114583	0.0322581	0.240506	0.0789474	0	0.258065	0.171429	0.09	0	0
APC	0.0714286	0.0465116	0.10989	0.166667	0.0625	0	0	0	0	0.0714286	0.0729167	0.187097	0.189873	0	0	0	0.133333	0.08	0	0
APOBEC3B	0	0.0930233	0.0989011	0	0	0	0.428571	0	0	0.0535714	0.177083	0.109677	0.202532	0	0.241379	0.16129	0.0666667	0.02	0	0
AR	0	0	0	0	0	0	0	0	0	0	0	0	0	0	0	0	0	0	0	0
ARAF	0	0	0	0	0	0	0	0	0	0	0	0	0	0	0	0	0	0	0	0
ARHGAP26	0.142857	0.0930233	0.10989	0.166667	0.1875	0	0	0.0714286	0	0.0714286	0.145833	0.187097	0.21519	0	0	0	0.12381	0.07	0	0
ARHGAP5	0.0714286	0.116279	0.120879	0	0	0	0.285714	0	0.4	0.0178571	0.135417	0.103226	0.0886076	0.0789474	0.241379	0	0.0857143	0.06	0	0.333333
ARHGEF10	0.357143	0.162791	0.021978	0	0.0625	0	0	0	0	0.0714286	0	0.0322581	0.164557	0.0526316	0.103448	0	0.133333	0.11	0	0
ARHGEF10L	0.0714286	0.0465116	0.032967	0	0	0.142857	0.285714	0.142857	0.2	0.232143	0.15625	0.148387	0.0379747	0.184211	0.137931	0	0.142857	0.08	0	0
ARHGEF12	0.0714286	0.186047	0.142857	0	0	0.142857	0	0	0	0.0357143	0.0729167	0.135484	0.139241	0.0263158	0.103448	0	0.0380952	0.06	0	0
ARID1A	0.0714286	0.0697674	0.021978	0	0	0.142857	0.428571	0.142857	0	0.196429	0.15625	0.154839	0.0379747	0.184211	0.137931	0	0.161905	0.08	0	0
ARID1B	0.428571	0.104651	0.175824	0	0.09375	0	0	0	0	0.0892857	0	0.083871	0.101266	0.131579	0.0689655	0	0.0571429	0.04	0	0
ARID2	0.0714286	0.0930233	0.164835	0	0	0	0	0	0	0.196429	0.114583	0.0774194	0.113924	0.0263158	0.0689655	0.225806	0.0285714	0.08	0	0
ARNT	0.0714286	0.0232558	0.043956	0	0	0	0.142857	0.285714	0.2	0.107143	0.114583	0.129032	0.0506329	0	0	0.0645161	0	0.2	0	0
ASPSCR1	0.214286	0.0930233	0.0604396	0	0	0.142857	0	0	0	0.0178571	0.119792	0.0580645	0.113924	0	0.103448	0.129032	0.119048	0.13	0	0
ASXL1	0.142857	0.0697674	0.0549451	0	0	0	0	0.285714	0.2	0.125	0.0208333	0.0451613	0.164557	0	0.0344828	0	0.0190476	0.05	0	0
ASXL2	0.142857	0.116279	0.0879121	0	0	0	0	0	0	0.125	0.239583	0.083871	0.164557	0.131579	0.137931	0	0.0952381	0.02	0	0
ATF1	0.0714286	0.139535	0.164835	0	0	0	0	0	0	0.214286	0.114583	0.0903226	0.126582	0	0.0689655	0.225806	0.0761905	0.08	0	0
ATIC	0.214286	0.0930233	0.0989011	0	0	0	0	0	0	0.0892857	0.15625	0.122581	0.113924	0.0263158	0.137931	0.129032	0.047619	0.07	0	0
ATM	0.285714	0.162791	0.142857	0	0	0	0	0	0	0.0357143	0.0625	0.154839	0.139241	0.0263158	0.103448	0	0.0380952	0.02	0	0
ATP1A1	0.0714286	0.0930233	0.0549451	0	0	0.285714	0.142857	0.142857	0	0.285714	0.0625	0.0451613	0	0.184211	0.0689655	0	0.0380952	0.08	0	0
ATP2B3	0	0	0	0	0	0	0	0	0	0	0	0	0	0	0	0	0	0	0	0
ATR	0.0714286	0.0697674	0.142857	0.166667	0.0625	0	0	0	0	0.0714286	0.177083	0.109677	0.0886076	0.0789474	0.0689655	0	0.047619	0.02	0	0
ATRX	0	0	0	0	0	0	0	0	0	0	0	0	0	0	0	0	0	0	0	0
AXIN1	0.142857	0.186047	0.0879121	0	0.125	0.142857	0.142857	0.142857	0	0.142857	0.15625	0.135484	0.202532	0	0.0344828	0	0.0761905	0	0	0
AXIN2	0.214286	0.0930233	0.120879	0	0	0	0	0	0.2	0.0357143	0.09375	0.083871	0.0886076	0.184211	0.103448	0.129032	0.161905	0.12	0	0
B2M	0.214286	0.139535	0.0879121	0	0.125	0	0	0	0	0.107143	0.197917	0.109677	0.113924	0.157895	0.0689655	0.225806	0.0857143	0.15	0	0
BAP1	0	0.255814	0.131868	0	0	0	0	0	0	0	0.145833	0.122581	0.0506329	0.157895	0.103448	0.0645161	0.0190476	0.06	0	0
BARD1	0.214286	0.0930233	0.0989011	0	0	0	0	0	0	0.0892857	0.15625	0.122581	0.113924	0.0263158	0.137931	0.129032	0.047619	0.07	0	0
BAX	0.0714286	0.162791	0.0659341	0.166667	0	0	0	0.142857	0	0.107143	0.145833	0.16129	0.126582	0.0263158	0	0	0.114286	0.19	0	0
BAZ1A	0	0.116279	0.120879	0	0.125	0	0.285714	0	0.4	0.0178571	0.135417	0.103226	0.0886076	0.0789474	0.241379	0	0.104762	0.06	0.2	0.333333
BCL10	0	0.0697674	0.032967	0	0	0.142857	0.285714	0.142857	0	0.214286	0.114583	0.0903226	0	0.236842	0.0689655	0	0.0666667	0.08	0	0
BCL11A	0.0714286	0.0697674	0.0879121	0	0.0625	0	0	0	0	0.142857	0.291667	0.122581	0.164557	0.184211	0.0689655	0	0.171429	0.02	0.2	0
BCL11B	0.214286	0.139535	0.10989	0	0	0	0.142857	0	0.2	0.0357143	0.229167	0.0774194	0.189873	0.0789474	0.241379	0	0.0380952	0.05	0	0
BCL2	0.142857	0.162791	0.032967	0	0	0	0.142857	0	0	0.0178571	0.0729167	0.129032	0.177215	0.105263	0.0689655	0	0.142857	0.05	0	0
BCL2L12	0.285714	0.186047	0.0659341	0.166667	0.0625	0	0	0.142857	0.4	0.107143	0.145833	0.122581	0.151899	0.157895	0	0	0.104762	0.19	0	0
BCL3	0.214286	0.186047	0.0659341	0.166667	0	0	0	0.142857	0	0.107143	0.145833	0.122581	0.139241	0.0263158	0	0	0.0380952	0.17	0	0
BCL6	0	0.116279	0.153846	0	0.125	0	0	0	0	0.142857	0.177083	0.103226	0	0	0.0689655	0	0.133333	0.06	0	0
BCL7A	0.0714286	0.116279	0.131868	0	0	0	0	0	0	0.178571	0.135417	0.0516129	0.126582	0.184211	0.103448	0.225806	0.0761905	0.1	0	0
BCL9	0.285714	0.0465116	0.043956	0	0	0	0	0.285714	0	0.0178571	0.114583	0.109677	0.0886076	0	0	0.0967742	0.0190476	0.23	0	0
BCL9L	0.142857	0.139535	0.142857	0	0	0.142857	0	0	0.2	0.0357143	0.09375	0.141935	0.139241	0.0263158	0.103448	0	0.0285714	0.02	0	0
BCLAF1	0.214286	0.116279	0.142857	0	0.1875	0	0.142857	0	0.2	0.0892857	0	0.083871	0.101266	0	0.0689655	0	0.0761905	0.04	0	0
BCOR	0	0	0	0	0	0	0	0	0	0	0	0	0	0	0	0	0	0	0	0
BCORL1	0	0	0	0	0	0	0	0	0	0	0	0	0	0	0	0	0	0	0	0
BCR	0.0714286	0.0930233	0.0659341	0	0	0	0.285714	0	0	0.0892857	0.0520833	0.0903226	0.139241	0	0.137931	0.193548	0.104762	0.09	0	0
BIRC3	0.214286	0.162791	0.142857	0	0	0.142857	0	0	0	0.0357143	0.0625	0.141935	0.139241	0	0.172414	0	0.0380952	0.02	0	0
BIRC6	0.214286	0.0697674	0.0769231	0	0	0	0	0	0	0.125	0.239583	0.083871	0.164557	0.131579	0.0689655	0	0.114286	0.02	0	0
BLM	0.428571	0.186047	0.120879	0	0.0625	0	0	0.142857	0	0.107143	0.197917	0.103226	0.126582	0.105263	0.413793	0.225806	0.0571429	0.13	0	0
BMP5	0.0714286	0.0930233	0.142857	0	0.0625	0.142857	0.142857	0	0.2	0	0.125	0.116129	0.126582	0	0	0	0.0761905	0.04	0	0.166667
BMPR1A	0.0714286	0.139535	0.0659341	0	0	0	0.142857	0	0	0.0178571	0.0729167	0.109677	0.126582	0.0526316	0.103448	0.193548	0.152381	0.07	0.2	0.333333
BRAF	0.285714	0.255814	0.0549451	0.166667	0.0625	0	0.285714	0	0.2	0.0892857	0.0729167	0.167742	0.0506329	0.0263158	0.275862	0	0.12381	0.04	0	0
BRCA1	0.0714286	0.116279	0.0879121	0	0	0	0.285714	0	0	0.0357143	0.125	0.083871	0.126582	0	0.172414	0.129032	0.12381	0.11	0	0
BRCA2	0.0714286	0.162791	0.0769231	0	0	0.142857	0	0	0.2	0.0357143	0.0416667	0.193548	0.164557	0.210526	0.172414	0	0.0285714	0.1	0	0
BRD3	0.0714286	0.209302	0.153846	0	0.0625	0	0	0	0.2	0.214286	0.270833	0.122581	0.202532	0	0.0344828	0	0.209524	0.07	0	0
BRD4	0.0714286	0.0930233	0.032967	0.166667	0	0	0	0.142857	0	0.142857	0.03125	0.103226	0	0.0263158	0	0.354839	0.0761905	0.12	0	0
BRIP1	0.142857	0.0930233	0.10989	0	0	0.142857	0	0	0.2	0.0357143	0.15625	0.0709677	0.0886076	0.131579	0.103448	0.129032	0.12381	0.13	0	0
BTG1	0.0714286	0.186047	0.164835	0	0	0	0	0	0	0.142857	0.135417	0.083871	0.126582	0	0	0.225806	0.114286	0.08	0	0
BTK	0	0	0	0	0	0	0	0	0	0	0	0	0	0	0	0	0	0	0	0
BUB1B	0.142857	0.116279	0.0989011	0	0.125	0	0	0	0.2	0.107143	0.208333	0.109677	0.151899	0.131579	0.137931	0.225806	0.104762	0.11	0.2	0
C15orf65	0.285714	0.162791	0.0989011	0	0.125	0	0	0	0	0.107143	0.239583	0.109677	0.151899	0.157895	0.137931	0	0.0857143	0.14	0	0
CACNA1D	0	0.27907	0.142857	0	0.125	0	0	0	0	0	0.145833	0.122581	0.0506329	0.157895	0	0.0645161	0.0190476	0.06	0	0
CALR	0	0.0930233	0.032967	0	0	0	0	0.142857	0	0.142857	0.03125	0.122581	0	0.0263158	0	0.354839	0.0761905	0.18	0	0.333333
CAMTA1	0.142857	0.104651	0.0659341	0	0	0.142857	0.142857	0.142857	0.2	0.214286	0.15625	0.141935	0.0126582	0.184211	0.103448	0	0.142857	0.08	0	0
CANT1	0.178571	0.0813953	0.115385	0.0833333	0	0	0	0	0	0.0178571	0.09375	0.0741935	0.0886076	0	0.103448	0.129032	0.12381	0.115	0	0
CARD11	0.0714286	0.0930233	0.120879	0.333333	0	0	0	0	0.2	0.142857	0.0260417	0.0903226	0.0379747	0.0789474	0.103448	0.193548	0.0904762	0.07	0	0
CASP3	0.285714	0.27907	0.0659341	0	0.125	0.142857	0	0	0	0.0892857	0.1875	0.109677	0.189873	0	0.0689655	0	0.0857143	0.14	0	0
CASP8	0.0714286	0.116279	0.0879121	0	0	0	0	0	0	0.0892857	0.15625	0.122581	0.164557	0.0263158	0.137931	0.129032	0.0380952	0.03	0.4	0
CASP9	0.0714286	0.0697674	0.021978	0	0	0.142857	0.428571	0.142857	0.2	0.196429	0.15625	0.141935	0.0506329	0.184211	0.103448	0	0.12381	0.08	0	0
CBFA2T3	0.0714286	0.139535	0.0769231	0	0.0625	0	0.285714	0.142857	0	0.160714	0.0833333	0.0709677	0.113924	0.0263158	0.103448	0.0645161	0.047619	0.1	0	0
CBFB	0	0.162791	0.10989	0	0	0.142857	0	0.142857	0	0.196429	0.114583	0.0258065	0.126582	0.157895	0.0344828	0.0645161	0.0380952	0.1	0	0
CBL	0.0714286	0.162791	0.142857	0	0	0.142857	0	0	0	0.0357143	0.0729167	0.135484	0.139241	0.0263158	0.103448	0	0.0380952	0.06	0	0
CBLB	0.0714286	0.162791	0.142857	0.166667	0.0625	0	0.428571	0	0	0.107143	0.125	0.109677	0.0506329	0.0789474	0.0689655	0	0.190476	0	0.2	0
CBLC	0.214286	0.186047	0.0659341	0.166667	0	0	0	0.142857	0	0.107143	0.145833	0.122581	0.139241	0.0263158	0	0	0.0380952	0.17	0	0
CCDC6	0.0714286	0.162791	0.0879121	0	0	0	0.142857	0	0	0.0178571	0.0729167	0.116129	0.101266	0	0.103448	0.193548	0.133333	0.07	0.2	0.333333
CCNB1IP1	0.142857	0.162791	0.10989	0.333333	0	0.142857	0	0	0.2	0.0178571	0.104167	0.122581	0.126582	0	0.241379	0	0.0952381	0.06	0	0
CCNC	0.285714	0.209302	0.131868	0	0.125	0.142857	0.142857	0	0.2	0.0535714	0	0.083871	0.101266	0.0263158	0.0689655	0.129032	0.0571429	0.04	0	0
CCND1	0.0714286	0.186047	0.131868	0	0.0625	0.142857	0	0	0	0.0178571	0.0729167	0.129032	0.126582	0	0.344828	0	0.114286	0.04	0	0
CCND2	0.214286	0.0930233	0.120879	0	0	0	0	0	0	0.160714	0.166667	0.0645161	0.139241	0	0.0689655	0	0.209524	0.09	0.4	0
CCND3	0.0714286	0.116279	0.126374	0	0.03125	0.214286	0.142857	0.142857	0.3	0	0.104167	0.122581	0.21519	0	0	0	0.047619	0.04	0	0.166667
CCNE1	0.0714286	0.0697674	0.0659341	0	0	0	0.142857	0.142857	0	0.0535714	0.0833333	0.109677	0.240506	0	0	0	0.0380952	0.17	0	0
CCR4	0.285714	0.255814	0.153846	0	0	0	0	0	0	0.0714286	0.0833333	0.103226	0.0506329	0.157895	0	0.0322581	0.0285714	0.05	0	0
CCR7	0.142857	0.116279	0.0769231	0	0	0.142857	0.285714	0	0.2	0.0714286	0.0729167	0.109677	0.126582	0	0.172414	0.129032	0.104762	0.08	0	0
CD209	0.0714286	0.0697674	0.021978	0	0	0	0	0.142857	0.2	0.125	0.0833333	0.103226	0	0.0263158	0.103448	0.322581	0.0857143	0.1	0	0
CD274	0.0714286	0.116279	0.164835	0.166667	0	0	0	0	0	0.267857	0.28125	0.148387	0.113924	0.0263158	0.0689655	0.193548	0.180952	0.08	0	0
CD28	0.0714286	0.116279	0.0879121	0	0	0	0	0	0	0.0892857	0.197917	0.109677	0.139241	0.0263158	0.137931	0.129032	0.0380952	0.05	0	0
CD74	0.142857	0.116279	0.10989	0.166667	0.1875	0	0	0	0	0.0178571	0.145833	0.187097	0.21519	0	0.0689655	0	0.12381	0.07	0	0
CD79A	0.142857	0.162791	0.0659341	0	0	0	0	0.142857	0	0.160714	0.135417	0.109677	0.139241	0.0263158	0	0	0.0952381	0.15	0	0
CD79B	0.142857	0.116279	0.120879	0	0	0	0	0	0	0.0357143	0.09375	0.083871	0.0886076	0.105263	0.103448	0.129032	0.152381	0.13	0	0
CDC73	0.0714286	0.0465116	0.032967	0	0.0625	0	0.142857	0.142857	0	0.0714286	0.145833	0.129032	0.0759494	0	0	0	0	0.12	0.2	0
CDH1	0.0714286	0.139535	0.10989	0	0	0.142857	0	0.142857	0	0.142857	0.125	0.0258065	0.126582	0.157895	0.0344828	0.0645161	0.0380952	0.1	0	0
CDH10	0.142857	0.0697674	0.131868	0	0	0	0.142857	0.142857	0	0	0.1875	0.122581	0.164557	0.105263	0.103448	0.225806	0.0761905	0.07	0	0
CDH11	0.142857	0.104651	0.10989	0.0833333	0	0.0714286	0	0.142857	0	0.142857	0.125	0.0258065	0.0949367	0.157895	0.0344828	0.0645161	0.0714286	0.1	0	0
CDH17	0	0.116279	0.131868	0.166667	0.0625	0	0	0	0	0.25	0.09375	0.0967742	0.164557	0	0	0	0.104762	0.1	0	0
CDK12	0.142857	0.0697674	0.0769231	0	0.125	0	0.285714	0	0	0.0714286	0.0416667	0.103226	0.126582	0	0.172414	0.129032	0.104762	0.08	0	0
CDK4	0.142857	0.139535	0.153846	0	0	0	0	0	0	0.142857	0.104167	0.0451613	0.126582	0.131579	0	0.225806	0.0761905	0.08	0	0
CDK6	0.214286	0.186047	0.0549451	0.5	0	0	0	0	0.2	0.0892857	0.135417	0.180645	0.113924	0	0.275862	0	0.161905	0.04	0	0
CDKN1A	0	0.116279	0.142857	0	0	0.142857	0.142857	0.142857	0.2	0	0.0625	0.122581	0.303797	0	0.0344828	0	0.0190476	0.04	0	0.166667
CDKN1B	0.214286	0.0930233	0.10989	0	0	0	0	0	0	0.178571	0.135417	0.0709677	0.139241	0	0.0689655	0.0322581	0.219048	0.08	0.4	0
CDKN2A	0.0714286	0.186047	0.153846	0	0.0625	0	0	0	0	0.267857	0.260417	0.135484	0.0759494	0.0263158	0	0.193548	0.219048	0.15	0	0
CDKN2C	0.0714286	0.0232558	0.032967	0	0	0	0.142857	0.142857	0	0.232143	0.0416667	0.122581	0	0.236842	0.0689655	0	0.180952	0.08	0	0
CDX2	0.0714286	0.162791	0.0769231	0	0	0.142857	0	0	0.2	0.0535714	0.0416667	0.206452	0.164557	0.210526	0.172414	0	0.0285714	0.1	0	0
CEBPA	0.142857	0.0930233	0.0659341	0	0.0625	0	0	0.285714	0	0.0535714	0.0833333	0.135484	0.202532	0.0526316	0.0344828	0	0.0380952	0.21	0	0
CEP89	0.0714286	0.0930233	0.0659341	0.166667	0	0	0	0.142857	0	0.0535714	0.0833333	0.103226	0.202532	0	0.0344828	0	0.0380952	0.22	0	0
CHCHD7	0.0714286	0.0930233	0.142857	0.166667	0.125	0	0.142857	0.142857	0	0.196429	0.0625	0.116129	0.164557	0.0526316	0.206897	0.322581	0.0666667	0.12	0	0
CHD2	0.285714	0.186047	0.120879	0.0833333	0.125	0.0714286	0.0714286	0.142857	0	0.107143	0.197917	0.103226	0.126582	0.105263	0.482759	0.225806	0.0571429	0.145	0	0
CHD4	0.0714286	0.0697674	0.10989	0	0	0	0	0	0	0.160714	0.1875	0.103226	0.139241	0.0789474	0.0689655	0	0.219048	0.11	0.4	0
CHEK2	0.0714286	0.0930233	0.0769231	0	0	0	0.428571	0	0	0.0892857	0.0520833	0.0709677	0.227848	0.0789474	0.241379	0.16129	0.0666667	0.02	0	0
CHIC2	0.214286	0.0930233	0.0659341	0	0.125	0	0	0	0	0.0714286	0.197917	0.16129	0.202532	0	0.310345	0	0.171429	0.1	0	0
CHST11	0	0.162791	0.153846	0	0	0	0	0	0	0.142857	0.135417	0.0774194	0.139241	0.131579	0	0.225806	0.0952381	0.11	0	0
CIC	0.214286	0.139535	0.0659341	0	0	0	0	0.142857	0	0.160714	0.0833333	0.109677	0.139241	0.0263158	0	0	0.0571429	0.21	0	0
CIITA	0.0714286	0.162791	0.10989	0	0	0.285714	0	0.285714	0	0.160714	0.15625	0.0580645	0.0632911	0	0.0344828	0	0.0666667	0	0	0
CLIP1	0.0714286	0.116279	0.131868	0	0	0	0	0	0	0.178571	0.135417	0.0516129	0.126582	0.184211	0.103448	0.225806	0.0761905	0.1	0	0
CLP1	0.0714286	0.139535	0.164835	0	0	0.142857	0	0	0	0.0357143	0.0729167	0.0903226	0.139241	0	0.310345	0	0.00952381	0.02	0	0
CLTC	0.214286	0.116279	0.120879	0	0	0	0	0	0	0.142857	0.15625	0.116129	0.0886076	0.157895	0.103448	0.129032	0.12381	0.09	0	0
CLTCL1	0	0.116279	0.0989011	0	0	0	0.285714	0.142857	0	0.0178571	0.114583	0.135484	0.126582	0	0.206897	0.387097	0.12381	0.07	0	0
CNBD1	0.0714286	0.0697674	0.131868	0.0833333	0.0625	0.0714286	0	0	0	0.241071	0.0989583	0.0741935	0.164557	0	0.206897	0.16129	0.114286	0.09	0	0
CNBP	0	0.0697674	0.153846	0.166667	0.0625	0.142857	0.142857	0	0	0.0714286	0.145833	0.0774194	0.0886076	0	0.0689655	0	0.133333	0	0	0
CNOT3	0.285714	0.186047	0.0879121	0.333333	0	0	0	0.142857	0	0.107143	0.0833333	0.0967742	0.151899	0.157895	0	0	0.0952381	0.11	0	0
CNTNAP2	0.214286	0.162791	0.0659341	0.5	0.1875	0	0.285714	0	0.2	0.0892857	0.0520833	0.187097	0.0506329	0.0263158	0.275862	0	0.171429	0.04	0	0
CNTRL	0.285714	0.162791	0.153846	0	0.0625	0	0	0	0	0.214286	0.260417	0.116129	0.151899	0	0.275862	0.0645161	0.209524	0.07	0	0
COL1A1	0.0714286	0.0930233	0.10989	0	0	0	0	0	0.2	0.0357143	0.166667	0.0967742	0.101266	0.0789474	0.172414	0.129032	0.171429	0.12	0	0
COL2A1	0.107143	0.104651	0.159341	0	0	0	0	0	0	0.214286	0.114583	0.0645161	0.113924	0	0.0689655	0.225806	0.052381	0.08	0	0
COL3A1	0.214286	0.116279	0.0824176	0	0	0	0	0.142857	0	0.125	0.208333	0.0967742	0.139241	0.157895	0.137931	0.129032	0.0952381	0	0	0
COX6C	0	0.0930233	0.120879	0.166667	0.125	0	0	0	0.2	0.232143	0.09375	0.0967742	0.0126582	0	0	0	0.104762	0.09	0	0
CPEB3	0	0.0930233	0.0659341	0	0.0625	0	0	0	0	0.0178571	0.0833333	0.0967742	0.126582	0.0526316	0.103448	0	0.0571429	0.07	0.2	0.333333
CREB1	0.142857	0.0930233	0.0879121	0	0	0	0	0	0	0.0892857	0.15625	0.122581	0.139241	0.0263158	0.137931	0.129032	0.0952381	0.05	0	0
CREB3L1	0.0714286	0.27907	0.142857	0	0.0625	0	0	0	0	0.0535714	0.0416667	0.0903226	0.189873	0	0.310345	0	0.12381	0.03	0	0
CREB3L2	0.25	0.232558	0.0549451	0.5	0.09375	0	0.285714	0	0.2	0.0892857	0.0729167	0.167742	0.0506329	0.0263158	0.275862	0	0.12381	0.04	0	0
CREBBP	0.285714	0.186047	0.0989011	0	0.125	0.285714	0	0.285714	0	0.142857	0.15625	0.0580645	0.0632911	0	0.0344828	0	0.0666667	0.03	0	0
CRLF2	0	0	0	0	0	0	0	0	0	0	0	0	0	0	0	0	0	0	0	0
CRNKL1	0.142857	0.255814	0.0989011	0	0	0	0	0.428571	0.2	0.0892857	0.0729167	0.0516129	0.113924	0.131579	0	0	0.0285714	0	0	0
CRTC1	0	0.0697674	0.032967	0	0.0625	0	0	0.142857	0	0.125	0.0520833	0.103226	0	0.0263158	0	0.193548	0.12381	0.15	0	0
CRTC3	0.428571	0.186047	0.120879	0	0.0625	0	0	0.142857	0	0.107143	0.197917	0.103226	0.126582	0.105263	0.413793	0.225806	0.0571429	0.13	0	0
CSF1R	0.142857	0.116279	0.10989	0.166667	0.1875	0	0	0	0	0.0178571	0.145833	0.187097	0.21519	0	0.0689655	0	0.12381	0.07	0	0
CSF3R	0.0714286	0.0697674	0.032967	0	0	0	0.285714	0.142857	0	0.214286	0.09375	0.129032	0.0126582	0.236842	0.137931	0	0.2	0.08	0	0
CSMD3	0.0714286	0.0465116	0.120879	0.166667	0.125	0	0	0.142857	0.2	0.214286	0.0729167	0.109677	0	0	0.206897	0	0.0952381	0.09	0	0
CTCF	0	0.162791	0.10989	0	0	0.142857	0	0.142857	0	0.196429	0.114583	0.0258065	0.126582	0.157895	0.0344828	0.0645161	0.0380952	0.1	0	0
CTNNA2	0	0.139535	0.0769231	0	0.03125	0.0714286	0.0714286	0	0	0.125	0.260417	0.129032	0.139241	0.157895	0.137931	0	0.0952381	0.02	0	0
CTNNB1	0.0714286	0.255814	0.142857	0	0.0625	0	0	0	0	0.0178571	0.0833333	0.103226	0.0506329	0.157895	0.103448	0.0322581	0.0190476	0.05	0	0
CTNND1	0.0714286	0.139535	0.164835	0	0	0.142857	0	0	0	0.0357143	0.0729167	0.0903226	0.139241	0	0.310345	0	0.00952381	0.02	0	0
CTNND2	0.321429	0.0697674	0.104396	0.166667	0	0	0.0714286	0	0	0.0178571	0.135417	0.122581	0.164557	0.105263	0.103448	0.225806	0.114286	0.07	0	0
CUL3	0.214286	0.0930233	0.10989	0	0	0	0	0	0	0.0892857	0.145833	0.122581	0.113924	0.0526316	0.137931	0.129032	0.00952381	0.06	0	0
CUX1	0.214286	0.232558	0.0549451	0.5	0	0	0	0	0.2	0.160714	0.15625	0.193548	0.14557	0.0789474	0.241379	0	0.12381	0.055	0	0
CXCR4	0.0714286	0.0697674	0.10989	0	0	0	0	0	0	0.107143	0.21875	0.141935	0.189873	0.0789474	0.137931	0.129032	0.0857143	0.04	0	0
CYLD	0.142857	0.0697674	0.10989	0	0.1875	0.428571	0.142857	0.142857	0	0.142857	0.125	0.0258065	0.0886076	0.157895	0.0344828	0.0645161	0.0380952	0.1	0	0
CYP2C8	0	0.0930233	0.0769231	0	0.0625	0	0	0.285714	0	0.0178571	0.0729167	0.0967742	0.126582	0.0526316	0.103448	0	0.0571429	0.07	0.2	0.333333
CYSLTR2	0.0714286	0.0930233	0.0769231	0	0	0.285714	0.142857	0.142857	0	0.0535714	0.0729167	0.16129	0.189873	0.157895	0.206897	0	0.0952381	0.05	0	0
DAXX	0	0.116279	0.131868	0	0	0.285714	0.142857	0.285714	0.2	0	0.0625	0.193548	0.316456	0	0	0	0.0380952	0.04	0	0.333333
DCAF12L2	0	0	0	0	0	0	0	0	0	0	0	0	0	0	0	0	0	0	0	0
DCC	0.214286	0.22093	0.021978	0	0	0	0.142857	0	0	0.0357143	0.0729167	0.116129	0.164557	0.105263	0.0689655	0	0.133333	0.05	0	0
DCTN1	0	0.0465116	0.0659341	0	0	0	0	0	0	0.125	0.291667	0.129032	0.202532	0.157895	0.137931	0	0.0952381	0.02	0	0
DDB2	0.0714286	0.255814	0.142857	0	0.0625	0	0	0	0	0.0535714	0.0416667	0.0903226	0.189873	0	0.275862	0	0.0952381	0.03	0	0
DDIT3	0.142857	0.139535	0.153846	0	0	0	0	0	0	0.142857	0.104167	0.0451613	0.126582	0.131579	0	0.225806	0.0761905	0.08	0	0
DDR2	0	0	0.032967	0	0	0	0.142857	0.285714	0	0.0178571	0.114583	0.129032	0.0886076	0.131579	0	0	0	0.16	0.2	0
DDX10	0.285714	0.162791	0.142857	0	0	0	0	0	0	0.0357143	0.0625	0.154839	0.139241	0.0263158	0.103448	0	0.0380952	0.02	0	0
DDX3X	0	0	0	0	0	0	0	0	0	0	0	0	0	0	0	0	0	0	0	0
DDX5	0.214286	0.0930233	0.120879	0	0	0	0	0	0	0.0357143	0.09375	0.083871	0.0886076	0.0263158	0.103448	0.129032	0.161905	0.11	0	0
DDX6	0.142857	0.139535	0.142857	0	0	0.142857	0	0	0.2	0.0357143	0.09375	0.141935	0.139241	0.0263158	0.103448	0	0.0285714	0.02	0	0
DEK	0.214286	0.0465116	0.131868	0	0.0625	0.142857	0.142857	0.142857	0.2	0	0.0625	0.141935	0.278481	0.0263158	0.0689655	0	0.0571429	0.04	0	0.166667
DGCR8	0.285714	0.0930233	0.0989011	0	0	0	0.285714	0	0	0.0178571	0.0833333	0.0709677	0.126582	0	0.206897	0.290323	0.12381	0.07	0	0
DICER1	0.214286	0.139535	0.120879	0	0	0	0.142857	0	0	0.0357143	0.229167	0.0774194	0.189873	0.0789474	0.241379	0	0.0380952	0.05	0	0
DNAJB1	0	0.116279	0.032967	0	0	0	0	0.142857	0	0.142857	0.03125	0.122581	0	0.0263158	0.137931	0.354839	0.142857	0.12	0	0
DNM2	0.142857	0.116279	0.032967	0	0	0	0	0.142857	0	0.125	0.0833333	0.122581	0	0.0263158	0	0.354839	0.114286	0.12	0	0
DNMT3A	0.142857	0.116279	0.0879121	0	0	0	0	0	0	0.125	0.239583	0.083871	0.164557	0.131579	0.137931	0	0.0952381	0.02	0	0
DROSHA	0.214286	0.0930233	0.120879	0	0	0	0	0	0	0	0.177083	0.154839	0.164557	0.0263158	0.103448	0.225806	0.0761905	0.08	0	0
EBF1	0.142857	0.0930233	0.10989	0.166667	0.1875	0	0	0	0	0.0178571	0.145833	0.187097	0.21519	0.0131579	0.0689655	0	0.0904762	0.07	0	0
ECT2L	0.214286	0.0930233	0.142857	0	0.1875	0	0.142857	0	0.2	0.0892857	0	0.083871	0.101266	0	0.0689655	0	0.0761905	0.04	0	0
EED	0.285714	0.116279	0.142857	0	0	0.142857	0	0	0	0.0357143	0.0729167	0.148387	0.139241	0	0.344828	0	0.247619	0.03	0	0
EGFR	0.285714	0.162791	0.0879121	0.5	0.0625	0	0.142857	0	0.2	0.0892857	0.0833333	0.0451613	0.0506329	0	0.103448	0	0.0857143	0.08	0	0
EIF1AX	0	0	0	0	0	0	0	0	0	0	0	0	0	0	0	0	0	0	0	0
EIF3E	0	0.0465116	0.120879	0.166667	0.125	0	0	0.142857	0.4	0.214286	0.09375	0.109677	0	0	0.206897	0	0.0952381	0.09	0	0
EIF4A2	0	0.0930233	0.153846	0.166667	0.125	0	0	0	0	0.142857	0.177083	0.103226	0	0	0.0689655	0	0.133333	0.06	0	0
ELF3	0.142857	0.0697674	0.032967	0	0.125	0	0.142857	0.142857	0	0.0714286	0.114583	0.129032	0.0759494	0.131579	0	0	0.0666667	0.14	0.2	0
ELF4	0	0	0	0	0	0	0	0	0	0	0	0	0	0	0	0	0	0	0	0
ELK4	0.0714286	0.0697674	0.032967	0	0.0625	0	0.142857	0.142857	0	0.125	0.114583	0.129032	0.0632911	0.131579	0	0	0	0.14	0.2	0
ELL	0	0.0697674	0.032967	0	0.0625	0	0	0.142857	0	0.125	0.0520833	0.103226	0	0.0263158	0	0.193548	0.12381	0.15	0	0
ELN	0.214286	0.162791	0.0769231	0.5	0.0625	0	0	0	0	0.0892857	0.104167	0.180645	0.0253165	0	0.275862	0	0.0761905	0.04	0	0
EML4	0.142857	0.0232558	0.0769231	0	0.1875	0	0	0.285714	0.2	0.142857	0.260417	0.083871	0.164557	0.131579	0.137931	0	0.133333	0.02	0	0
EP300	0.142857	0.0930233	0.0989011	0	0	0	0.428571	0	0	0.0535714	0.177083	0.0903226	0.291139	0	0.241379	0.16129	0.0666667	0.02	0	0
EPAS1	0	0.0232558	0.0769231	0	0.0625	0	0	0	0	0.142857	0.260417	0.109677	0.164557	0.131579	0.137931	0	0.133333	0.02	0	0
EPHA3	0.142857	0.186047	0.131868	0	0.0625	0	0	0.142857	0	0.0535714	0.0416667	0.0774194	0.0632911	0	0	0	0.0190476	0.06	0.2	0
EPHA7	0.214286	0.186047	0.131868	0	0.0625	0.285714	0.142857	0.142857	0.2	0.0535714	0	0.083871	0.101266	0.0263158	0.0689655	0	0.0761905	0.04	0	0
EPS15	0.142857	0.0465116	0.032967	0	0	0	0.142857	0.285714	0	0.232143	0.0416667	0.122581	0	0.236842	0.0689655	0	0.180952	0.08	0	0
ERBB2	0.142857	0.0697674	0.0769231	0	0.125	0	0.285714	0	0	0.0714286	0.0416667	0.103226	0.126582	0	0.172414	0.129032	0.104762	0.08	0	0
ERBB3	0	0.162791	0.153846	0	0	0	0.142857	0.142857	0	0.142857	0.09375	0.0451613	0.113924	0	0	0.225806	0.0761905	0.08	0	0
ERBB4	0.214286	0.0930233	0.0879121	0	0	0	0	0	0	0.0892857	0.15625	0.122581	0.113924	0.0263158	0.137931	0.129032	0.0761905	0.07	0	0
ERC1	0.214286	0.104651	0.120879	0	0.03125	0	0	0	0.1	0.160714	0.161458	0.0645161	0.139241	0	0.0689655	0	0.204762	0.09	0.4	0
ERCC2	0.285714	0.139535	0.0659341	0.166667	0	0	0	0.142857	0	0.125	0.145833	0.141935	0.139241	0.0263158	0	0	0.114286	0.19	0	0
ERCC3	0.0714286	0.209302	0.0989011	0	0	0.142857	0	0	0	0.0892857	0.25	0.141935	0.189873	0.0789474	0.137931	0.129032	0.0761905	0.02	0	0
ERCC4	0	0.186047	0.10989	0	0	0.285714	0	0.142857	0	0.160714	0.135417	0.0580645	0.0632911	0	0.0344828	0	0.0666667	0	0	0
ERCC5	0.0714286	0.162791	0.0879121	0	0	0.142857	0.285714	0	0	0.0535714	0.0416667	0.167742	0.240506	0.184211	0.206897	0	0.161905	0.11	0	0
ERG	0.0714286	0.186047	0.142857	0	0.0625	0.285714	0.142857	0.142857	0	0.0714286	0.0729167	0.2	0.139241	0	0.103448	0	0.00952381	0.09	0	0
ESR1	0.464286	0.0930233	0.153846	0	0.0625	0	0.142857	0	0.1	0.0892857	0	0.083871	0.101266	0.0657895	0.0689655	0	0.0761905	0.05	0	0
ETNK1	0.285714	0.0930233	0.10989	0	0	0	0	0	0	0.214286	0.135417	0.0645161	0.101266	0	0.0689655	0	0.219048	0.08	0	0
ETV1	0.285714	0.139535	0.10989	0.5	0	0	0	0	0.2	0.0892857	0.09375	0.0967742	0.0759494	0	0.103448	0.193548	0.0857143	0.06	0	0
ETV4	0.0714286	0.116279	0.0879121	0	0	0	0.285714	0	0	0.0357143	0.125	0.083871	0.126582	0	0.172414	0.129032	0.12381	0.11	0	0
ETV5	0	0.0930233	0.153846	0.166667	0.125	0	0	0	0	0.142857	0.177083	0.103226	0	0	0.0689655	0	0.133333	0.06	0	0
ETV6	0.142857	0.0697674	0.10989	0	0	0.142857	0	0.142857	0.2	0.178571	0.15625	0.0645161	0.177215	0.0263158	0.0689655	0.0322581	0.219048	0.06	0.4	0
EWSR1	0.0714286	0.116279	0.0769231	0	0	0	0.285714	0	0	0.0535714	0.09375	0.0709677	0.265823	0.0789474	0.241379	0.16129	0.104762	0.03	0	0
EXT1	0	0.0465116	0.10989	0.166667	0.125	0	0	0.142857	0.2	0.196429	0.0729167	0.109677	0	0.0789474	0.155172	0	0.0952381	0.09	0	0
EXT2	0.0714286	0.232558	0.142857	0	0.0625	0	0	0.142857	0	0.0535714	0.0416667	0.0709677	0.189873	0.0526316	0.310345	0	0.12381	0.03	0	0
EZH2	0.214286	0.162791	0.0659341	0.666667	0.0625	0	0.285714	0	0.2	0.0892857	0.0520833	0.187097	0.0506329	0.0263158	0.275862	0	0.171429	0.04	0	0
EZR	0.428571	0.116279	0.175824	0	0.0625	0	0.142857	0	0	0.0892857	0	0.083871	0.101266	0.131579	0.0689655	0	0.0571429	0.04	0	0
FAM131B	0.214286	0.209302	0.0659341	0.5	0.0625	0	0.285714	0	0.2	0.0892857	0.0625	0.154839	0.0253165	0.0263158	0.275862	0	0.171429	0.08	0.2	0
FAM135B	0.142857	0.0697674	0.0879121	0	0.0625	0.142857	0	0	0.2	0.178571	0.0208333	0.0645161	0.113924	0	0	0.16129	0.0857143	0.07	0	0
FAM47C	0	0	0	0	0	0	0	0	0	0	0	0	0	0	0	0	0	0	0	0
FANCA	0	0.139535	0.0769231	0	0.0625	0	0.285714	0.142857	0	0.160714	0.0833333	0.0967742	0.113924	0.0263158	0.103448	0.0645161	0.047619	0.15	0	0
FANCC	0.214286	0.186047	0.142857	0.166667	0.0625	0	0.285714	0	0	0.214286	0.239583	0.122581	0.126582	0	0.275862	0.0645161	0.12381	0.07	0	0
FANCD2	0.0714286	0.302326	0.164835	0	0	0	0	0	0	0.0892857	0.135417	0.103226	0	0.210526	0	0	0.12381	0.03	0	0
FANCE	0	0.0930233	0.153846	0	0	0.142857	0.142857	0.142857	0.2	0	0.0625	0.122581	0.278481	0	0.0344828	0	0.0190476	0.04	0	0.166667
FANCF	0.142857	0.186047	0.142857	0	0.0625	0	0	0	0	0.0892857	0.104167	0.0645161	0.240506	0.0789474	0.275862	0	0.0571429	0.03	0	0
FANCG	0.142857	0.255814	0.153846	0.166667	0.0625	0	0	0	0	0.214286	0.322917	0.206452	0.177215	0.0263158	0.103448	0.193548	0.180952	0.08	0	0
FAS	0	0.139535	0.0659341	0	0	0	0.0714286	0	0	0.0178571	0.0729167	0.0967742	0.126582	0.0526316	0.103448	0	0.133333	0.07	0.2	0.333333
FAT1	0.285714	0.27907	0.0659341	0	0.125	0	0	0	0	0.0892857	0.1875	0.109677	0.189873	0	0.0689655	0	0.114286	0.14	0	0
FAT3	0.285714	0.139535	0.142857	0	0	0.142857	0	0	0	0.160714	0.0729167	0.16129	0.139241	0	0.344828	0	0.12381	0.02	0	0
FAT4	0.214286	0.186047	0.0989011	0	0	0	0	0.142857	0	0.125	0.1875	0.174194	0.21519	0	0.310345	0	0.114286	0.09	0	0
FBLN2	0.0714286	0.302326	0.164835	0	0	0	0	0	0	0.0714286	0.0833333	0.103226	0	0.184211	0	0.0322581	0.0666667	0.05	0	0
FBXO11	0	0.0697674	0.0879121	0	0	0	0	0	0	0.142857	0.260417	0.109677	0.164557	0.131579	0.137931	0	0.133333	0.02	0	0
FBXW7	0.285714	0.232558	0.0879121	0	0	0	0	0.142857	0	0.107143	0.1875	0.180645	0.21519	0.131579	0.0689655	0	0.114286	0.14	0	0
FCGR2B	0	0.0232558	0.043956	0	0.125	0	0.142857	0.285714	0	0.0178571	0.114583	0.129032	0.0506329	0.131579	0	0	0	0.17	0.2	0
FCRL4	0	0.0232558	0.043956	0	0	0	0.142857	0.285714	0	0.125	0.177083	0.129032	0.0506329	0.131579	0	0	0.0761905	0.09	0.2	0
FEN1	0.0714286	0.0930233	0.131868	0.166667	0	0	0	0	0	0.0357143	0.0729167	0.109677	0.139241	0	0.310345	0	0.0857143	0.05	0	0
FES	0.428571	0.186047	0.120879	0	0.0625	0	0	0.142857	0	0.107143	0.197917	0.103226	0.126582	0.105263	0.413793	0.225806	0.0571429	0.13	0	0
FEV	0.142857	0.0930233	0.10989	0	0	0	0	0	0	0.0892857	0.125	0.122581	0.113924	0.0789474	0.137931	0.129032	0.0380952	0.07	0	0
FGFR1	0.0714286	0.162791	0.0659341	0	0.1875	0	0	0	0	0.125	0.197917	0.0645161	0.303797	0.105263	0	0	0.161905	0.09	0	0
FGFR1OP	0.285714	0.116279	0.175824	0	0.0625	0	0	0	0.2	0.0892857	0	0.0903226	0.120253	0.131579	0.0689655	0	0.109524	0.08	0	0
FGFR2	0.0714286	0.116279	0.0879121	0	0	0	0	0	0	0.0178571	0.0729167	0.109677	0.139241	0	0.103448	0	0.0571429	0.07	0	0.333333
FGFR3	0.0714286	0.116279	0.131868	0	0.125	0	0	0	0.2	0.0714286	0.166667	0.116129	0.177215	0	0.241379	0	0.180952	0.14	0	0
FGFR4	0.142857	0.0930233	0.131868	0.166667	0.1875	0.285714	0	0	0.2	0.0714286	0.145833	0.187097	0.189873	0	0.0689655	0	0.180952	0.07	0	0
FH	0	0.0465116	0.043956	0	0.125	0	0.285714	0.142857	0	0.125	0.114583	0.122581	0.0759494	0	0	0	0	0.15	0.2	0
FHIT	0	0.209302	0.142857	0	0.0625	0	0	0	0	0.0178571	0.145833	0.122581	0.0506329	0.157895	0.103448	0.0645161	0.0190476	0.06	0	0
FIP1L1	0.214286	0.0930233	0.0659341	0	0.125	0	0	0	0	0.0714286	0.197917	0.16129	0.177215	0	0.310345	0	0.171429	0.1	0	0
FKBP9	0.178571	0.197674	0.0934066	0.333333	0	0	0.285714	0	0.2	0.0892857	0.0729167	0.083871	0.0759494	0	0.103448	0	0.0857143	0.06	0	0
FLCN	0.142857	0.0930233	0.043956	0	0.1875	0	0.142857	0	0.2	0.0892857	0.0208333	0.0774194	0.0506329	0.0789474	0	0.0967742	0.0857143	0.08	0	0
FLI1	0.142857	0.162791	0.131868	0	0	0.142857	0	0	0	0.0357143	0.0625	0.135484	0.139241	0.131579	0.103448	0	0.0380952	0.06	0	0
FLNA	0	0	0	0	0	0	0	0	0	0	0	0	0	0	0	0	0	0	0	0
FLT3	0.142857	0.162791	0.0769231	0	0	0.142857	0	0	0.2	0.0535714	0.0416667	0.187097	0.164557	0.210526	0.172414	0	0.0285714	0.1	0	0
FLT4	0.142857	0.0697674	0.120879	0.166667	0.125	0.285714	0	0	0	0.0714286	0.229167	0.180645	0.21519	0	0.0689655	0	0.219048	0.07	0	0
FNBP1	0.214286	0.209302	0.153846	0.166667	0.0625	0.0714286	0	0	0	0.214286	0.276042	0.122581	0.151899	0.0394737	0.275862	0	0.209524	0.07	0	0
FOXA1	0.142857	0.0930233	0.131868	0	0	0	0.285714	0	0.4	0	0.135417	0.103226	0.0886076	0.0789474	0.241379	0	0.12381	0.06	0	0.333333
FOXL2	0	0.116279	0.131868	0.166667	0.0625	0	0	0	0	0.0714286	0.177083	0.0967742	0.0886076	0.0789474	0.0689655	0	0.0571429	0.02	0	0
FOXO1	0.0714286	0.0930233	0.0769231	0	0	0.142857	0	0.142857	0.2	0.0714286	0.0416667	0.16129	0.164557	0.210526	0.0689655	0	0.0380952	0.1	0	0
FOXO3	0.142857	0.162791	0.153846	0	0.0625	0	0.142857	0	0	0.0535714	0	0.083871	0.101266	0	0.0689655	0	0.0761905	0.04	0	0
FOXO4	0	0	0	0	0	0	0	0	0	0	0	0	0	0	0	0	0	0	0	0
FOXP1	0.0357143	0.209302	0.120879	0	0	0	0	0.0714286	0	0	0.15625	0.122581	0.0506329	0.0921053	0.103448	0.0645161	0.0380952	0.06	0	0
FOXR1	0.142857	0.139535	0.142857	0	0	0.142857	0	0	0.2	0.0357143	0.09375	0.141935	0.139241	0.0263158	0.103448	0	0.0285714	0.02	0	0
FSTL3	0.0714286	0.0930233	0.043956	0	0.0625	0	0	0.142857	0	0.142857	0.145833	0.103226	0.0886076	0.0263158	0.103448	0.354839	0	0.09	0	0
FUBP1	0	0.0697674	0.032967	0	0	0	0.142857	0.142857	0	0.214286	0.114583	0.103226	0	0.236842	0.137931	0	0.209524	0.08	0	0
FUS	0	0.0930233	0.0879121	0.166667	0.125	0.142857	0	0.142857	0	0.25	0.0625	0.0709677	0.101266	0	0.0689655	0	0.0666667	0.07	0.2	0
GATA1	0	0	0	0	0	0	0	0	0	0	0	0	0	0	0	0	0	0	0	0
GATA2	0	0.0930233	0.142857	0.166667	0.0625	0	0.285714	0	0	0.0714286	0.145833	0.0774194	0.126582	0	0.0689655	0	0.171429	0	0	0
GATA3	0.214286	0.162791	0.0879121	0	0.0625	0.285714	0	0	0	0.0535714	0.0729167	0.141935	0.113924	0	0.172414	0.193548	0.0857143	0.01	0.2	0.333333
GLI1	0.142857	0.139535	0.153846	0	0	0	0	0	0	0.142857	0.104167	0.0451613	0.126582	0.131579	0	0.225806	0.0761905	0.08	0	0
GMPS	0.0714286	0.0930233	0.131868	0.166667	0.0625	0.142857	0	0	0	0.0714286	0.197917	0.103226	0.0886076	0.0789474	0.0689655	0	0.0571429	0.02	0	0
GNA11	0.214286	0.186047	0.032967	0	0	0	0	0.142857	0	0.142857	0.09375	0.103226	0.0506329	0.0263158	0.103448	0.322581	0.171429	0.1	0	0
GNAQ	0.142857	0.209302	0.142857	0	0.09375	0	0	0.142857	0	0.214286	0.260417	0.103226	0.164557	0	0.275862	0.0645161	0.128571	0.08	0	0
GNAS	0.214286	0.116279	0.0659341	0.333333	0	0	0	0.428571	0.2	0.142857	0.0208333	0.0967742	0.21519	0	0.0344828	0	0.047619	0.1	0	0
GOLGA5	0.142857	0.116279	0.120879	0	0	0	0	0.142857	0.2	0.0357143	0.229167	0.0774194	0.189873	0.0789474	0.241379	0	0.0380952	0.05	0	0
GOPC	0.0714286	0.162791	0.153846	0	0.1875	0	0.142857	0	0.4	0.0892857	0	0.083871	0.101266	0	0.0689655	0	0.0761905	0.04	0	0
GPC3	0	0	0	0	0	0	0	0	0	0	0	0	0	0	0	0	0	0	0	0
GPC5	0.0714286	0.162791	0.104396	0	0	0.142857	0.0714286	0.0714286	0.3	0.0535714	0.0416667	0.16129	0.208861	0.184211	0.206897	0	0.142857	0.11	0	0
GPHN	0.107143	0.127907	0.120879	0.0833333	0	0.0714286	0.285714	0	0.2	0.0892857	0.15625	0.106452	0.151899	0	0.241379	0	0.152381	0.06	0	0
GRIN2A	0.0357143	0.151163	0.10989	0	0	0.285714	0	0.214286	0	0.160714	0.15625	0.0580645	0.0632911	0	0.0344828	0	0.0666667	0	0	0
GRM3	0.214286	0.232558	0.0549451	0.5	0.0625	0	0	0	0.4	0.0892857	0.135417	0.180645	0.0506329	0	0.275862	0	0.12381	0.04	0	0
HERPUD1	0.214286	0.0930233	0.10989	0	0.0625	0.142857	0.285714	0.142857	0	0.142857	0.125	0.0258065	0.0253165	0.157895	0.0344828	0.0645161	0.0380952	0.14	0	0
HEY1	0.0714286	0.0697674	0.10989	0.166667	0.125	0	0	0.142857	0.2	0.214286	0.0625	0.0709677	0.164557	0	0.206897	0.16129	0.12381	0.09	0	0
HIF1A	0	0.116279	0.120879	0	0	0.142857	0	0	0.2	0.0892857	0.135417	0.0967742	0.151899	0.0789474	0.241379	0	0.171429	0.06	0	0
HIP1	0.214286	0.162791	0.0769231	0.5	0.0625	0	0	0	0	0.142857	0.104167	0.180645	0.0253165	0	0.275862	0	0.0571429	0.04	0	0
HLA-A	0.0714286	0.0930233	0.131868	0.166667	0.0625	0.142857	0.142857	0.142857	0.2	0.0178571	0.145833	0.135484	0.278481	0.105263	0	0	0.0571429	0.09	0.4	0.166667
HLF	0	0.0930233	0.10989	0	0	0	0	0	0	0.0357143	0.166667	0.103226	0.0886076	0.0789474	0.172414	0.129032	0.171429	0.09	0	0
HMGA1	0	0.116279	0.153846	0	0	0.142857	0.142857	0.142857	0.4	0	0.0625	0.154839	0.278481	0	0.0344828	0	0.0380952	0.04	0	0.166667
HMGA2	0.0714286	0.116279	0.153846	0	0	0	0	0	0	0.160714	0.104167	0.0580645	0.126582	0.131579	0	0.225806	0.0666667	0.08	0	0
HNF1A	0	0.127907	0.131868	0	0.03125	0.0714286	0	0	0	0.178571	0.135417	0.0451613	0.101266	0.157895	0.103448	0.225806	0.0761905	0.1	0	0
HNRNPA2B1	0.285714	0.162791	0.0989011	0.333333	0	0	0.285714	0	0.2	0.0892857	0.114583	0.083871	0.0759494	0	0.103448	0	0.0857143	0.06	0	0
HOOK3	0.142857	0.127907	0.159341	0	0.15625	0	0	0	0.3	0.125	0.0833333	0.0322581	0.189873	0.0526316	0	0.16129	0.171429	0.085	0	0
HOXA11	0.285714	0.162791	0.0989011	0.333333	0	0	0.285714	0	0.2	0.0892857	0.0729167	0.083871	0.0759494	0	0.103448	0	0.0857143	0.06	0	0
HOXA13	0.285714	0.162791	0.0989011	0.333333	0	0	0.285714	0	0.2	0.0892857	0.0729167	0.083871	0.0759494	0	0.103448	0	0.0857143	0.06	0	0
HOXA9	0.285714	0.162791	0.0989011	0.333333	0	0	0.285714	0	0.2	0.0892857	0.0729167	0.083871	0.0759494	0	0.103448	0	0.0857143	0.06	0	0
HOXC11	0.0714286	0.139535	0.153846	0	0.0625	0	0.142857	0.142857	0	0.142857	0.15625	0.0451613	0.126582	0	0.0689655	0.225806	0.0761905	0.08	0	0
HOXC13	0.0714286	0.139535	0.153846	0	0.0625	0	0.142857	0.142857	0	0.142857	0.15625	0.0451613	0.126582	0	0.0689655	0.225806	0.0761905	0.08	0	0
HOXD11	0.214286	0.0697674	0.0879121	0	0	0	0	0	0	0.125	0.15625	0.0967742	0.126582	0.0526316	0.137931	0.129032	0.114286	0	0	0
HOXD13	0.214286	0.0697674	0.0879121	0	0	0	0	0	0	0.125	0.15625	0.0967742	0.126582	0.0526316	0.137931	0.129032	0.114286	0	0	0
HRAS	0.0714286	0.209302	0.142857	0	0.0625	0	0	0.142857	0	0	0.135417	0.0903226	0.177215	0.0789474	0.241379	0.16129	0.0571429	0.06	0.2	0
HSP90AA1	0.285714	0.162791	0.10989	0	0	0	0	0	0.2	0.0357143	0.229167	0.141935	0.189873	0.184211	0.241379	0	0.0380952	0.05	0	0
HSP90AB1	0.0714286	0.0930233	0.131868	0	0.0625	0.142857	0.142857	0.142857	0.4	0.0178571	0.104167	0.122581	0.21519	0	0	0	0.0190476	0.04	0	0.166667
ID3	0.0714286	0.0465116	0.021978	0	0	0.142857	0.285714	0.142857	0	0.232143	0.15625	0.154839	0.0379747	0.184211	0.137931	0	0.12381	0.08	0	0
IDH1	0.142857	0.0930233	0.0879121	0	0	0	0	0	0	0.0892857	0.15625	0.122581	0.113924	0.0263158	0.137931	0.129032	0.0952381	0.05	0	0
IDH2	0.428571	0.186047	0.120879	0	0.0625	0	0	0.142857	0	0.107143	0.197917	0.103226	0.126582	0.105263	0.413793	0.225806	0.0571429	0.13	0	0
IGF2BP2	0	0.0930233	0.153846	0.166667	0.125	0	0	0	0	0.142857	0.177083	0.103226	0	0	0.0689655	0	0.190476	0.06	0	0
IKBKB	0.142857	0.116279	0.164835	0	0.1875	0	0	0	0.2	0.160714	0.114583	0.0322581	0.21519	0	0	0.16129	0.171429	0.09	0	0
IKZF1	0.214286	0.162791	0.0989011	0.333333	0	0	0.285714	0	0	0.0892857	0.0833333	0.0193548	0.0506329	0	0.103448	0	0.0857143	0.08	0	0
IL2	0.142857	0.162791	0.0989011	0	0	0	0	0.142857	0	0.125	0.1875	0.174194	0.21519	0	0.310345	0	0.152381	0.11	0	0
IL21R	0.0714286	0.139535	0.0989011	0	0.125	0.285714	0	0.142857	0	0.178571	0.0416667	0.0580645	0.0759494	0	0.0689655	0	0.0666667	0	0	0
IL6ST	0.0714286	0.0465116	0.10989	0.166667	0	0	0	0	0	0.0178571	0.208333	0.148387	0.189873	0	0	0	0.104762	0.08	0	0
IL7R	0.142857	0.116279	0.120879	0	0	0	0	0	0.2	0.0535714	0.177083	0.154839	0.164557	0.0263158	0.103448	0.225806	0.0761905	0.07	0	0
IRF4	0.142857	0.139535	0.131868	0	0.0625	0.142857	0.142857	0.142857	0.2	0.0357143	0.114583	0.129032	0.278481	0.0789474	0.0689655	0	0.266667	0.09	0	0.166667
IRS4	0	0	0	0	0	0	0	0	0	0	0	0	0	0	0	0	0	0	0	0
ISX	0	0.139535	0.0879121	0	0	0	0.571429	0	0	0.0535714	0.114583	0.0967742	0.202532	0	0.241379	0.16129	0.12381	0.09	0	0
ITGAV	0.214286	0.116279	0.0989011	0	0.125	0	0	0	0	0.125	0.208333	0.0967742	0.139241	0.0526316	0.137931	0.129032	0.0952381	0	0	0
ITK	0.142857	0.0930233	0.10989	0.166667	0.1875	0	0	0	0	0.0178571	0.145833	0.187097	0.21519	0	0.0689655	0	0.0952381	0.07	0	0
JAK1	0.107143	0.0813953	0.032967	0	0	0	0.214286	0.285714	0.1	0.285714	0.0416667	0.0709677	0	0.263158	0.0689655	0	0.209524	0.09	0.2	0
JAK2	0.0714286	0.116279	0.164835	0.25	0	0	0	0	0	0.267857	0.291667	0.148387	0.113924	0.0263158	0.0689655	0.193548	0.180952	0.08	0	0
JAK3	0.0714286	0.0930233	0.032967	0	0	0	0	0.142857	0	0.125	0.03125	0.103226	0	0.0263158	0	0.193548	0.12381	0.13	0	0
JAZF1	0.285714	0.162791	0.0989011	0.333333	0	0	0.285714	0	0.2	0.0892857	0.0729167	0.0903226	0.0759494	0	0.103448	0	0.0857143	0.06	0	0
JUN	0.0714286	0.0465116	0.032967	0	0	0	0.142857	0.142857	0	0.214286	0.0833333	0.0709677	0	0.210526	0.137931	0	0.180952	0.08	0	0
KAT6A	0.142857	0.116279	0.159341	0	0.15625	0.0714286	0	0	0.1	0.160714	0.114583	0.0322581	0.227848	0.0394737	0	0.209677	0.171429	0.09	0	0
KAT6B	0	0.186047	0.0824176	0	0	0	0.142857	0	0	0.0357143	0.0729167	0.0967742	0.126582	0.0263158	0.103448	0.193548	0.152381	0.07	0	0.333333
KAT7	0.0714286	0.0930233	0.10989	0.166667	0	0	0	0	0	0.0357143	0.166667	0.0903226	0.101266	0.0789474	0.172414	0.129032	0.12381	0.12	0	0
KCNJ5	0.142857	0.162791	0.131868	0	0	0.142857	0	0	0	0.0357143	0.0625	0.135484	0.139241	0.131579	0.103448	0	0.0380952	0.06	0	0
KDM5A	0.214286	0.116279	0.120879	0	0.0625	0	0	0	0.2	0.160714	0.15625	0.0645161	0.139241	0	0.0689655	0	0.2	0.09	0.4	0
KDM5C	0	0	0	0	0	0	0	0	0	0	0	0	0	0	0	0	0	0	0	0
KDM6A	0	0	0	0	0	0	0	0	0	0	0	0	0	0	0	0	0	0	0	0
KDR	0.214286	0.0930233	0.0659341	0	0.125	0.142857	0	0	0	0.0714286	0.197917	0.16129	0.177215	0.0263158	0.310345	0	0.152381	0.1	0	0
KDSR	0.142857	0.162791	0.032967	0	0	0	0.142857	0	0	0.0178571	0.0729167	0.129032	0.177215	0.105263	0.0689655	0	0.142857	0.05	0	0
KEAP1	0.142857	0.116279	0.032967	0	0	0	0	0.142857	0	0.125	0.0833333	0.122581	0	0.0263158	0	0.354839	0.114286	0.12	0	0
KIAA1549	0.285714	0.232558	0.0549451	0.5	0.0625	0	0.285714	0	0.2	0.0892857	0.0729167	0.167742	0.0506329	0.0263158	0.275862	0	0.12381	0.04	0	0
KIF5B	0.142857	0.116279	0.0989011	0	0.1875	0.285714	0	0	0	0.0714286	0.0625	0.16129	0.0886076	0	0	0.193548	0.104762	0.04	0.2	0.333333
KIT	0.214286	0.0930233	0.0659341	0	0.125	0	0	0	0	0.0714286	0.197917	0.16129	0.202532	0	0.310345	0	0.171429	0.1	0	0
KLF4	0.214286	0.162791	0.131868	0	0.0625	0	0	0	0	0.214286	0.239583	0.122581	0.126582	0	0.275862	0.0645161	0.12381	0.07	0	0
KLF6	0.285714	0.209302	0.0879121	0	0.25	0.142857	0	0	0	0.0535714	0.0729167	0.148387	0.126582	0	0.172414	0.193548	0.0857143	0.03	0.2	0.333333
KLK2	0.0714286	0.209302	0.0659341	0.166667	0	0	0	0.142857	0.4	0.107143	0.145833	0.122581	0.177215	0.157895	0	0	0.133333	0.19	0	0
KMT2A	0.142857	0.139535	0.142857	0	0	0.142857	0	0	0.2	0.0357143	0.09375	0.141935	0.139241	0.0263158	0.103448	0	0.0285714	0.02	0	0
KMT2C	0.357143	0.186047	0.0659341	0.5	0.0625	0	0	0	0.2	0.0892857	0.0520833	0.167742	0.0506329	0.0263158	0.275862	0	0.171429	0.15	0	0
KMT2D	0.0714286	0.116279	0.153846	0	0	0	0	0	0	0.214286	0.114583	0.0580645	0.139241	0	0.0689655	0.225806	0.0761905	0.08	0	0
KNL1	0.142857	0.116279	0.0989011	0	0.125	0	0	0	0.2	0.107143	0.208333	0.109677	0.151899	0.131579	0.137931	0.225806	0.104762	0.11	0.2	0
KNSTRN	0.142857	0.116279	0.0989011	0	0.125	0	0	0	0.2	0.107143	0.208333	0.109677	0.151899	0.131579	0.137931	0.225806	0.104762	0.11	0.2	0
KRAS	0.142857	0.116279	0.10989	0	0	0	0	0	0	0.178571	0.114583	0.103226	0.101266	0	0.0689655	0	0.228571	0.08	0	0
KTN1	0	0.116279	0.120879	0	0	0.142857	0.285714	0	0.2	0.0178571	0.135417	0.0967742	0.177215	0.0789474	0.241379	0	0.0952381	0.06	0	0
LARP4B	0.214286	0.255814	0.0989011	0	0.0625	0.142857	0	0	0	0.0535714	0.0729167	0.148387	0.126582	0	0.172414	0.193548	0.0857143	0.03	0.2	0.333333
LASP1	0.214286	0.0697674	0.0769231	0	0	0	0.285714	0	0.2	0.0714286	0.0416667	0.129032	0.126582	0	0.172414	0.129032	0.104762	0.08	0	0
LATS1	0.5	0.0930233	0.175824	0	0.0625	0	0.285714	0	0.2	0.0892857	0	0.083871	0.101266	0	0.0689655	0	0.0761905	0.08	0	0
LATS2	0.25	0.186047	0.0879121	0.0833333	0	0.142857	0	0.0714286	0.2	0.0357143	0.0729167	0.23871	0.189873	0.328947	0.206897	0	0.0857143	0.1	0	0
LCK	0.0714286	0.0697674	0.043956	0	0	0	0.428571	0.142857	0	0.214286	0.09375	0.129032	0.0379747	0.236842	0.137931	0	0.2	0.08	0	0
LCP1	0.0714286	0.0930233	0.0769231	0	0	0.142857	0	0.142857	0	0.0535714	0.0729167	0.16129	0.164557	0.157895	0.206897	0	0	0.05	0	0
LEF1	0.142857	0.209302	0.0989011	0	0.125	0	0	0	0	0.107143	0.1875	0.141935	0.21519	0	0.310345	0	0.0857143	0.11	0	0
LEPROTL1	0.142857	0.162791	0.032967	0.166667	0.0625	0	0	0	0	0.125	0.0833333	0.0774194	0.139241	0.0526316	0	0	0.133333	0.11	0	0
LHFPL6	0.0714286	0.116279	0.0659341	0	0	0.142857	0.142857	0.142857	0.2	0.0714286	0.0416667	0.16129	0.164557	0.210526	0.0689655	0	0.0190476	0.1	0	0
LIFR	0.142857	0.139535	0.120879	0	0	0	0	0	0.2	0.0535714	0.177083	0.154839	0.164557	0.0263158	0.103448	0.225806	0.0761905	0.07	0	0
LMNA	0.0714286	0.0232558	0.043956	0	0	0	0.142857	0.285714	0	0.0714286	0.177083	0.129032	0.0506329	0.131579	0	0	0	0.09	0.2	0
LMO1	0.0714286	0.209302	0.131868	0	0.0625	0.142857	0	0	0	0	0.0520833	0.0645161	0.227848	0.0789474	0.275862	0	0.047619	0.03	0	0
LMO2	0.0714286	0.186047	0.142857	0	0.1875	0	0	0	0	0.0357143	0.0416667	0.0645161	0.21519	0.0789474	0.344828	0	0.12381	0.03	0	0
LPP	0.0714286	0.116279	0.153846	0	0.125	0	0	0	0	0.160714	0.177083	0.103226	0	0	0.0689655	0	0.133333	0.06	0	0
LRIG3	0.0714286	0.139535	0.153846	0	0.125	0	0	0	0	0.160714	0.104167	0.0580645	0.126582	0.131579	0	0.225806	0.0761905	0.08	0	0
LRP1B	0.214286	0.0465116	0.0769231	0	0	0	0	0	0	0.107143	0.197917	0.16129	0.177215	0.0789474	0.172414	0.16129	0.0857143	0.02	0	0
LSM14A	0.0714286	0.0697674	0.0659341	0	0	0	0.142857	0.142857	0	0.107143	0.0833333	0.109677	0.202532	0.184211	0	0	0.0380952	0.22	0	0
LYL1	0	0.116279	0.032967	0	0	0	0	0.142857	0	0.160714	0.03125	0.122581	0.0759494	0.0263158	0	0.354839	0.0761905	0.12	0	0
LZTR1	0.285714	0.0930233	0.0989011	0	0	0	0.285714	0	0	0.0178571	0.0833333	0.0709677	0.126582	0	0.206897	0.290323	0.12381	0.07	0	0
MACC1	0.357143	0.139535	0.0989011	0.333333	0	0	0	0	0.2	0.0892857	0.09375	0.0967742	0.0759494	0.0263158	0.103448	0	0.0857143	0.06	0	0
MAF	0	0.186047	0.120879	0	0.125	0.142857	0	0.285714	0	0.160714	0.125	0.0258065	0.0632911	0.0263158	0.0344828	0.0645161	0.0857143	0.1	0	0
MAFB	0.142857	0.0930233	0.0549451	0	0	0	0	0.285714	0.2	0.125	0.0833333	0.0516129	0.21519	0	0.0344828	0	0.0666667	0.06	0	0
MALT1	0.214286	0.162791	0.021978	0	0	0	0.142857	0	0	0.0178571	0.0729167	0.116129	0.164557	0.105263	0.0689655	0	0.171429	0.05	0	0
MAML2	0.142857	0.104651	0.142857	0.0833333	0.03125	0.142857	0	0	0	0.0178571	0.0572917	0.16129	0.139241	0.0263158	0.344828	0	0.0714286	0.03	0	0
MAP2K1	0.285714	0.209302	0.0989011	0	0.0625	0	0	0.142857	0	0.125	0.208333	0.0709677	0.151899	0.157895	0.137931	0.225806	0.0571429	0.11	0	0
MAP2K2	0.142857	0.139535	0.021978	0	0.125	0	0	0.142857	0.2	0.142857	0.03125	0.103226	0.0886076	0.0263158	0.103448	0.322581	0.047619	0.1	0	0
MAP2K4	0.214286	0.116279	0.0659341	0	0.0625	0	0	0	0.2	0.0892857	0.0208333	0.0774194	0.113924	0.0789474	0	0	0.0666667	0.08	0	0
MAP3K1	0	0.0697674	0.10989	0.166667	0	0	0	0	0	0.0178571	0.166667	0.174194	0.189873	0	0	0	0.114286	0.08	0	0
MAP3K13	0	0.0930233	0.153846	0.166667	0.125	0	0	0	0	0.142857	0.177083	0.103226	0	0	0.0689655	0	0.190476	0.06	0	0
MAPK1	0.0714286	0.0930233	0.0989011	0	0	0	0.285714	0	0	0.0892857	0.0520833	0.0709677	0.126582	0	0.206897	0.290323	0.12381	0.07	0	0
MAX	0.0714286	0.116279	0.120879	0	0	0.142857	0.142857	0	0.4	0.0892857	0.15625	0.0967742	0.151899	0.0526316	0.241379	0	0.152381	0.06	0	0
MB21D2	0	0.116279	0.164835	0	0	0	0	0	0	0.160714	0.177083	0.103226	0	0	0.0689655	0	0.152381	0.07	0	0
MDM2	0.0714286	0.116279	0.164835	0	0	0	0	0	0	0.160714	0.104167	0.083871	0.126582	0.131579	0	0.225806	0.0666667	0.08	0	0
MDM4	0.0714286	0.0697674	0.032967	0	0.375	0.142857	0.142857	0.142857	0	0.142857	0.114583	0.129032	0.0759494	0.131579	0	0	0	0.09	0.2	0
MECOM	0.142857	0.0697674	0.131868	0.166667	0.0625	0.142857	0	0	0	0.125	0.177083	0.0967742	0	0	0.0689655	0	0.104762	0.02	0	0
MED12	0	0	0	0	0	0	0	0	0	0	0	0	0	0	0	0	0	0	0	0
MEN1	0.142857	0.116279	0.153846	0	0	0	0	0	0	0.0357143	0.0729167	0.0516129	0.101266	0	0.344828	0	0.0761905	0.03	0	0
MET	0.285714	0.162791	0.043956	0.666667	0	0	0.285714	0	0	0.142857	0.0729167	0.174194	0.113924	0.131579	0.241379	0	0.12381	0.04	0	0
MGMT	0	0.162791	0.0879121	0	0	0	0	0	0	0.0178571	0.0416667	0.109677	0.164557	0	0.103448	0	0.0571429	0.07	0.2	0.333333
MITF	0	0.209302	0.120879	0	0	0	0	0	0	0	0.145833	0.122581	0.0506329	0.0263158	0.103448	0.0645161	0.0380952	0.06	0	0
MLF1	0.0714286	0.0930233	0.131868	0.166667	0.0625	0	0	0	0	0.0714286	0.197917	0.103226	0.0886076	0	0.0689655	0	0.0571429	0.02	0	0
MLH1	0.142857	0.267442	0.159341	0	0	0	0	0	0	0.0178571	0.0833333	0.103226	0.0506329	0.157895	0.103448	0.0322581	0.0190476	0.05	0	0
MLLT1	0.142857	0.0930233	0.021978	0	0	0	0	0.142857	0	0.142857	0.03125	0.103226	0	0.0263158	0.103448	0.322581	0.0857143	0.1	0	0
MLLT10	0.142857	0.162791	0.0879121	0.166667	0.0625	0.285714	0	0	0.2	0.0178571	0.09375	0.187097	0.0886076	0	0	0.193548	0.104762	0.03	0	0.333333
MLLT11	0.0714286	0.0232558	0.043956	0	0	0	0.142857	0.285714	0	0.0714286	0.114583	0.135484	0.0506329	0	0	0.0967742	0	0.2	0	0
MLLT3	0.285714	0.209302	0.164835	0	0.0625	0	0	0	0	0.267857	0.260417	0.154839	0.0759494	0.0263158	0	0.193548	0.228571	0.08	0	0
MLLT6	0.214286	0.0697674	0.0769231	0	0	0	0.285714	0	0.2	0.0714286	0.0416667	0.129032	0.126582	0	0.172414	0.129032	0.104762	0.08	0	0
MN1	0.0714286	0.0930233	0.0769231	0	0	0	0.571429	0	0	0.0892857	0.0520833	0.0967742	0.202532	0.0789474	0.241379	0.16129	0.0666667	0.06	0	0
MNX1	0.357143	0.186047	0.0659341	0.5	0.0625	0	0	0.0714286	0.2	0.0892857	0.0520833	0.135484	0.113924	0	0.275862	0	0.152381	0.08	0	0
MPL	0.0714286	0.0697674	0.043956	0	0.125	0	0.142857	0.142857	0	0.214286	0.09375	0.129032	0	0.236842	0.137931	0	0.2	0.08	0	0
MRTFA	0.0714286	0.139535	0.0989011	0	0	0	0.428571	0	0	0.107143	0.177083	0.0903226	0.265823	0	0.241379	0.16129	0.0666667	0.08	0	0
MSH2	0	0.0697674	0.0879121	0	0	0	0	0	0	0.142857	0.260417	0.109677	0.164557	0.131579	0.137931	0	0.133333	0.02	0	0
MSH6	0	0.0697674	0.0879121	0	0	0	0	0	0	0.142857	0.260417	0.109677	0.164557	0.131579	0.137931	0	0.133333	0.02	0	0
MSI2	0.142857	0.0930233	0.131868	0	0	0	0	0	0	0	0.166667	0.083871	0.0886076	0.157895	0.103448	0.129032	0.12381	0.09	0	0
MSN	0	0	0	0	0	0	0	0	0	0	0	0	0	0	0	0	0	0	0	0
MTCP1	0	0	0	0	0	0	0	0	0	0	0	0	0	0	0	0	0	0	0	0
MTOR	0.0714286	0.0930233	0.0659341	0	0	0.142857	0.285714	0.142857	0.2	0.196429	0.15625	0.141935	0.0759494	0.184211	0.103448	0	0.12381	0.08	0	0
MUC1	0.0714286	0.0232558	0.043956	0	0	0	0.142857	0.285714	0	0.142857	0.114583	0.129032	0.0506329	0.131579	0	0	0.00952381	0.16	0.2	0
MUC16	0.0714286	0.0697674	0.010989	0	0.125	0	0.142857	0.142857	0	0.178571	0.09375	0.116129	0	0.131579	0.103448	0.322581	0.152381	0.2	0	0
MUC4	0.142857	0.0930233	0.175824	0.166667	0.0625	0	0	0	0	0.142857	0.145833	0.103226	0.0506329	0.0789474	0.103448	0	0.238095	0.2	0	0
MUTYH	0	0.0697674	0.032967	0	0	0	0.142857	0.142857	0	0.196429	0.09375	0.129032	0	0.236842	0.137931	0	0.2	0.08	0	0
MYB	0.142857	0.0930233	0.142857	0	0.1875	0	0.142857	0.142857	0.2	0.0892857	0	0.0967742	0.101266	0	0.0689655	0	0.0761905	0.04	0	0
MYC	0	0.0465116	0.10989	0.166667	0.125	0	0	0	0	0.178571	0.0416667	0.0516129	0	0	0	0	0.0952381	0.07	0	0
MYCL	0.0714286	0.0930233	0.032967	0	0	0	0.142857	0.285714	0	0.214286	0.09375	0.129032	0.0126582	0.236842	0.137931	0	0.2	0.08	0	0
MYCN	0.0714286	0.162791	0.0989011	0	0	0.142857	0	0	0	0.125	0.239583	0.0774194	0.189873	0.131579	0.137931	0.16129	0.142857	0.02	0	0
MYD88	0.0714286	0.255814	0.153846	0	0	0	0	0	0	0.0178571	0.104167	0.103226	0.0506329	0.157895	0.103448	0.0322581	0.0190476	0.03	0	0
MYH11	0	0.139535	0.10989	0	0	0.285714	0	0.142857	0	0.160714	0.125	0.0580645	0.0632911	0	0.0344828	0	0.0666667	0	0	0
MYH9	0.0714286	0.116279	0.0879121	0	0	0	0.571429	0	0	0.0535714	0.114583	0.0967742	0.202532	0	0.241379	0.16129	0.142857	0.09	0	0
MYO5A	0.357143	0.186047	0.0989011	0	0.125	0	0	0	0	0.107143	0.239583	0.109677	0.126582	0.157895	0.137931	0.225806	0.0666667	0.13	0	0
MYOD1	0.142857	0.232558	0.142857	0	0.0625	0	0	0	0	0.0535714	0.0520833	0.0645161	0.227848	0.0789474	0.275862	0	0.0571429	0.03	0	0
N4BP2	0.142857	0.116279	0.0989011	0	0.125	0	0.142857	0	0	0.0178571	0.166667	0.083871	0.139241	0	0.310345	0	0.104762	0.11	0	0
NAB2	0.142857	0.139535	0.153846	0	0	0	0	0	0	0.142857	0.104167	0.0451613	0.126582	0.131579	0	0.225806	0.0761905	0.08	0	0
NACA	0	0.162791	0.153846	0	0	0	0.142857	0.142857	0	0.142857	0.09375	0.0451613	0.113924	0	0	0.225806	0.0761905	0.08	0	0
NBEA	0.0714286	0.104651	0.0659341	0	0	0.142857	0	0	0.2	0.0714286	0.0416667	0.16129	0.164557	0.210526	0.172414	0	0.0190476	0.1	0	0
NBN	0.0714286	0.116279	0.131868	0.166667	0.0625	0	0	0.0714286	0	0.223214	0.0625	0.0774194	0.164557	0	0.172414	0.16129	0.12381	0.09	0	0
NCKIPSD	0	0.255814	0.131868	0	0	0	0	0	0	0.0178571	0.0833333	0.122581	0.0506329	0.157895	0.103448	0.0322581	0.0190476	0.04	0	0
NCOA1	0.142857	0.116279	0.0879121	0	0	0	0	0	0	0.125	0.239583	0.083871	0.164557	0.131579	0.137931	0	0.0952381	0.02	0	0
NCOA2	0.0714286	0.139535	0.153846	0	0.0625	0	0	0	0	0.214286	0.0625	0.103226	0.164557	0	0.206897	0.16129	0.104762	0.09	0.2	0
NCOA4	0.0714286	0.139535	0.0769231	0	0	0.142857	0.142857	0	0	0.0178571	0.0833333	0.141935	0.101266	0	0	0.193548	0.152381	0.13	0.2	0.333333
NCOR1	0.142857	0.116279	0.043956	0	0.1875	0	0.142857	0	0.2	0.0892857	0.0208333	0.0774194	0.0506329	0.0789474	0	0.0967742	0.0666667	0.08	0	0
NCOR2	0	0.116279	0.131868	0	0	0	0	0	0	0.178571	0.135417	0.0451613	0.126582	0.131579	0.103448	0.225806	0.0761905	0.08	0	0
NDRG1	0.214286	0.0697674	0.0989011	0.333333	0.125	0	0	0	0.2	0.178571	0.0208333	0.0645161	0	0	0	0	0.0857143	0.07	0	0
NF1	0.0714286	0.0697674	0.10989	0	0	0.142857	0.285714	0	0	0.0892857	0.03125	0.0580645	0.151899	0	0.137931	0.129032	0.104762	0.05	0.2	0
NF2	0.0714286	0.116279	0.0769231	0	0	0	0.285714	0	0	0.0535714	0.09375	0.0709677	0.265823	0.0789474	0.241379	0.16129	0.104762	0.03	0	0
NFATC2	0	0.0930233	0.0659341	0	0	0	0	0.285714	0.2	0.142857	0.0833333	0.0709677	0.21519	0	0.0344828	0	0.0190476	0.07	0	0
NFE2L2	0.142857	0.0697674	0.0769231	0	0	0	0	0	0	0.125	0.15625	0.0967742	0.126582	0.0526316	0.137931	0.129032	0.0952381	0.02	0	0
NFIB	0.0714286	0.232558	0.142857	0.166667	0.0625	0.142857	0	0	0	0.267857	0.302083	0.148387	0.164557	0.0263158	0	0.193548	0.228571	0.08	0	0
NFKB2	0	0.0930233	0.0549451	0	0	0	0	0	0	0.0178571	0.0729167	0.0903226	0.189873	0	0.103448	0	0.0571429	0.07	0	0.333333
NFKBIE	0.0714286	0.0930233	0.131868	0	0.0625	0.142857	0.142857	0.142857	0.4	0.0178571	0.104167	0.122581	0.21519	0	0	0	0.0190476	0.04	0	0.166667
NIN	0	0.0930233	0.120879	0	0	0.142857	0.285714	0	0.4	0.0178571	0.135417	0.0967742	0.0632911	0.0789474	0.344828	0	0.0952381	0.06	0	0.333333
NKX2-1	0.0714286	0.0930233	0.131868	0	0	0	0.285714	0	0.4	0.0178571	0.135417	0.103226	0.0886076	0.0789474	0.241379	0	0.104762	0.06	0	0.333333
NONO	0	0	0	0	0	0	0	0	0	0	0	0	0	0	0	0	0	0	0	0
NOTCH1	0.142857	0.232558	0.142857	0	0.0625	0	0.142857	0	0	0.214286	0.291667	0.122581	0.202532	0	0.0344828	0	0.209524	0.07	0	0
NOTCH2	0.0714286	0.0930233	0.043956	0	0	0.0714286	0.0714286	0.0714286	0	0.285714	0.0416667	0.0967742	0	0.184211	0.0689655	0	0.0333333	0.08	0	0
NPM1	0.142857	0.0930233	0.10989	0.166667	0.1875	0	0	0	0.2	0.0178571	0.1875	0.167742	0.21519	0	0.0689655	0	0.12381	0.07	0	0
NR4A3	0.214286	0.186047	0.120879	0	0.0625	0	0.142857	0	0	0.214286	0.239583	0.122581	0.126582	0	0.275862	0.0645161	0.12381	0.07	0	0
NRAS	0	0.116279	0.0549451	0	0	0.285714	0.142857	0.142857	0	0.285714	0.0625	0.0451613	0	0.236842	0.0689655	0	0.0380952	0.08	0	0
NRG1	0.142857	0.139535	0.0384615	0.0833333	0.0625	0	0.142857	0	0.2	0.125	0.0833333	0.0709677	0.139241	0.0526316	0	0	0.12381	0.11	0	0
NSD1	0.142857	0.0930233	0.131868	0.166667	0.1875	0.285714	0	0	0.2	0.0714286	0.145833	0.187097	0.189873	0	0.0689655	0	0.180952	0.07	0	0
NSD2	0.0714286	0.116279	0.131868	0	0.125	0	0	0	0.2	0.0714286	0.166667	0.116129	0.177215	0	0.241379	0	0.180952	0.14	0	0
NSD3	0.0714286	0.162791	0.0659341	0	0.1875	0	0	0	0	0.125	0.197917	0.0645161	0.303797	0.105263	0	0	0.161905	0.09	0	0
NT5C2	0.0714286	0.116279	0.0549451	0	0	0	0	0	0	0.0535714	0.0729167	0.0903226	0.139241	0	0.103448	0	0.0571429	0.07	0	0.333333
NTHL1	0.285714	0.186047	0.0879121	0	0.125	0.142857	0	0.142857	0	0.142857	0.15625	0.0967742	0.151899	0	0.0344828	0	0.0666667	0.03	0	0
NTRK1	0.0714286	0.0232558	0.043956	0	0	0	0.142857	0.285714	0	0.0714286	0.177083	0.129032	0.0506329	0.131579	0	0	0	0.09	0.2	0
NTRK3	0.321429	0.186047	0.120879	0.0833333	0.0625	0	0	0.142857	0	0.107143	0.197917	0.103226	0.126582	0.105263	0.275862	0.225806	0.0761905	0.13	0	0
NUMA1	0.0714286	0.162791	0.131868	0	0	0.142857	0	0	0	0.0178571	0.0729167	0.154839	0.126582	0	0.344828	0.193548	0.114286	0.04	0	0
NUP214	0.142857	0.232558	0.153846	0	0.125	0.142857	0	0	0	0.214286	0.260417	0.122581	0.202532	0.0526316	0.275862	0	0.209524	0.07	0	0
NUP98	0.0714286	0.186047	0.131868	0	0.0625	0	0	0	0	0	0.135417	0.0645161	0.177215	0.105263	0.275862	0	0.0285714	0.03	0.2	0
NUTM1	0.285714	0.162791	0.0879121	0	0.1875	0	0	0	0.2	0.107143	0.208333	0.135484	0.151899	0.157895	0.137931	0.225806	0.12381	0.14	0.2	0
NUTM2B	0	0.162791	0.0879121	0	0	0	0.142857	0	0	0.0178571	0.0729167	0.0967742	0.126582	0.0526316	0.103448	0.193548	0.152381	0.07	0	0.333333
NUTM2D	0	0.0930233	0.0659341	0	0	0	0	0	0	0.0178571	0.0729167	0.109677	0.177215	0.0526316	0.103448	0	0.133333	0.07	0.2	0.333333
OLIG2	0.142857	0.209302	0.142857	0	0.0625	0.285714	0.142857	0.142857	0	0.0714286	0.0729167	0.232258	0.139241	0	0.103448	0	0.0380952	0.11	0	0
OMD	0.214286	0.209302	0.142857	0	0.0625	0	0.142857	0	0	0.214286	0.239583	0.16129	0.164557	0	0.275862	0.0645161	0.12381	0.1	0	0
P2RY8	0	0	0	0	0	0	0	0	0	0	0	0	0	0	0	0	0	0	0	0
PABPC1	0	0.0697674	0.120879	0.166667	0.125	0	0	0	0.2	0.232143	0.03125	0.109677	0.0126582	0	0	0	0.104762	0.09	0	0
PAFAH1B2	0.142857	0.116279	0.131868	0	0	0.142857	0	0	0	0.0357143	0.0520833	0.141935	0.139241	0.0263158	0.103448	0	0.0380952	0.02	0	0
PALB2	0	0.139535	0.10989	0	0	0.285714	0	0.142857	0	0.178571	0.0833333	0.0580645	0.101266	0	0.206897	0	0.114286	0	0	0
PATZ1	0	0.116279	0.0879121	0	0	0	0.285714	0	0	0.0535714	0.114583	0.0967742	0.202532	0.0789474	0.241379	0.16129	0.104762	0.02	0	0
PAX3	0.142857	0.116279	0.10989	0	0.25	0.285714	0	0.142857	0.4	0.0892857	0.145833	0.122581	0.113924	0.0526316	0.137931	0.129032	0.0380952	0.06	0	0
PAX5	0.142857	0.255814	0.148352	0	0.125	0	0	0	0	0.214286	0.338542	0.16129	0.177215	0.0263158	0.103448	0.193548	0.180952	0.075	0	0
PAX7	0.0714286	0.0697674	0.032967	0	0	0.142857	0.285714	0.142857	0.2	0.196429	0.15625	0.148387	0.0379747	0.184211	0.137931	0	0.161905	0.08	0.4	0
PAX8	0.142857	0.162791	0.0769231	0	0	0	0	0	0	0.0892857	0.28125	0.141935	0.164557	0.0789474	0.137931	0.129032	0.0761905	0	0	0
PBRM1	0	0.255814	0.131868	0	0	0	0	0	0	0	0.145833	0.122581	0.0506329	0.157895	0.103448	0.0645161	0.0190476	0.06	0	0
PBX1	0.0714286	0	0.032967	0	0	0	0.142857	0.285714	0	0.0357143	0.114583	0.129032	0.0886076	0.131579	0	0	0	0.13	0.2	0
PCBP1	0	0.0697674	0.0769231	0	0	0.142857	0	0	0	0.125	0.291667	0.129032	0.164557	0.157895	0.137931	0	0.0952381	0.02	0	0
PCM1	0.178571	0.162791	0.021978	0	0.0625	0	0	0	0	0.0714286	0.0208333	0.0322581	0.139241	0.0526316	0	0	0.133333	0.09	0	0
PDCD1LG2	0.0714286	0.116279	0.164835	0.166667	0	0	0	0	0	0.267857	0.28125	0.148387	0.113924	0.0263158	0.0689655	0.193548	0.180952	0.08	0	0
PDE4DIP	0.214286	0.0232558	0.043956	0	0	0	0.142857	0.285714	0.2	0.0892857	0.114583	0.129032	0.0696203	0	0	0.0645161	0.00952381	0.235	0	0
PDGFB	0.0714286	0.139535	0.0989011	0	0	0	0.428571	0	0	0.107143	0.177083	0.0967742	0.202532	0	0.241379	0.16129	0.0666667	0.02	0	0
PDGFRA	0.214286	0.0930233	0.0659341	0	0.125	0	0	0	0	0.0714286	0.197917	0.16129	0.202532	0	0.310345	0	0.171429	0.1	0	0
PDGFRB	0.142857	0.116279	0.10989	0.166667	0.1875	0	0	0	0	0.0178571	0.145833	0.187097	0.21519	0	0.0689655	0	0.12381	0.07	0	0
PER1	0.142857	0.0930233	0.0659341	0	0.1875	0	0.142857	0	0	0.107143	0.0208333	0.0774194	0.164557	0.0789474	0	0	0.12381	0.08	0	0
PHF6	0	0	0	0	0	0	0	0	0	0	0	0	0	0	0	0	0	0	0	0
PHOX2B	0.0714286	0.139535	0.0879121	0	0.125	0	0.142857	0	0	0.0178571	0.166667	0.103226	0.139241	0	0.310345	0	0.104762	0.11	0	0
PICALM	0.285714	0.116279	0.148352	0	0	0.142857	0	0	0	0.0357143	0.0729167	0.135484	0.139241	0	0.344828	0	0.238095	0.03	0	0
PIK3CA	0.142857	0.0465116	0.142857	0.166667	0.0625	0	0	0	0	0.107143	0.177083	0.103226	0	0	0.0689655	0	0.2	0.02	0	0
PIK3CB	0	0.116279	0.131868	0.166667	0.0625	0	0	0	0	0.0714286	0.177083	0.0967742	0.0886076	0.0789474	0.0689655	0	0.0571429	0.02	0	0
PIK3R1	0.0714286	0.0232558	0.0989011	0.166667	0.0625	0	0	0	0	0.0178571	0.145833	0.154839	0.189873	0	0	0	0.104762	0.08	0	0
PIM1	0	0.139535	0.153846	0	0	0.142857	0.142857	0.142857	0.2	0	0.0625	0.122581	0.21519	0	0	0	0.0190476	0.04	0	0.166667
PLAG1	0.0714286	0.0930233	0.142857	0.166667	0.125	0	0.142857	0.142857	0	0.196429	0.0625	0.116129	0.164557	0.0526316	0.206897	0.322581	0.0666667	0.12	0	0
PLCG1	0.214286	0.0930233	0.0549451	0	0	0	0	0.285714	0.2	0.125	0.0833333	0.0516129	0.21519	0	0.0344828	0	0.0666667	0.06	0	0
PML	0.428571	0.232558	0.10989	0.0833333	0.0625	0	0	0.142857	0	0.125	0.197917	0.103226	0.196203	0.184211	0.172414	0.225806	0.0571429	0.18	0	0
PMS1	0.214286	0.116279	0.0769231	0	0	0	0	0.142857	0	0.125	0.208333	0.0967742	0.139241	0.263158	0.137931	0.129032	0.0952381	0	0	0
PMS2	0.0357143	0.0930233	0.104396	0.333333	0	0	0	0	0.3	0.0892857	0.0520833	0.129032	0.0443038	0.144737	0.103448	0.193548	0.0857143	0.07	0	0
POLD1	0.0714286	0.209302	0.0659341	0.166667	0	0	0	0.142857	0.4	0.107143	0.145833	0.122581	0.177215	0.157895	0	0	0.133333	0.19	0	0
POLE	0	0.162791	0.142857	0	0	0	0	0	0	0.178571	0.125	0.0451613	0.177215	0.131579	0.103448	0.225806	0.047619	0.08	0	0
POLG	0.428571	0.186047	0.120879	0	0.0625	0	0	0.142857	0	0.107143	0.197917	0.103226	0.126582	0.105263	0.413793	0.225806	0.0761905	0.13	0	0
POLQ	0	0.116279	0.142857	0.166667	0.0625	0	0.285714	0	0	0.0714286	0.104167	0.0903226	0.0886076	0.0789474	0.0689655	0	0.228571	0	0.2	0
POT1	0.285714	0.162791	0.0549451	0.5	0	0	0.285714	0	0.2	0.142857	0.0729167	0.16129	0.101266	0.131579	0.241379	0	0.12381	0.04	0	0
POU2AF1	0.214286	0.162791	0.142857	0	0	0.142857	0	0	0	0.0357143	0.0625	0.141935	0.139241	0.0263158	0.172414	0	0.0380952	0.02	0	0
POU5F1	0.0714286	0.0930233	0.131868	0	0.0625	0.142857	0.285714	0.142857	0.2	0.0892857	0.104167	0.174194	0.341772	0	0	0	0.0571429	0.06	0	0
PPARG	0.0714286	0.302326	0.175824	0	0	0	0	0	0	0.0535714	0.0833333	0.103226	0.0506329	0.157895	0	0.0322581	0.12381	0.05	0	0
PPFIBP1	0.142857	0.116279	0.0989011	0	0	0	0	0	0	0.178571	0.114583	0.0645161	0.101266	0	0.0689655	0	0.219048	0.08	0	0
PPM1D	0.142857	0.0930233	0.10989	0	0	0.142857	0	0	0	0	0.15625	0.0709677	0.0886076	0.157895	0.103448	0.129032	0.152381	0.13	0	0
PPP2R1A	0.142857	0.186047	0.0549451	0.166667	0	0	0	0.285714	0	0.107143	0.145833	0.122581	0.177215	0.157895	0	0	0.104762	0.19	0	0
PPP6C	0.214286	0.209302	0.164835	0	0.0625	0	0	0	0	0.214286	0.270833	0.122581	0.151899	0	0.275862	0	0.142857	0.07	0	0
PRCC	0.0714286	0.0232558	0.043956	0	0	0	0.142857	0.285714	0	0.0714286	0.177083	0.129032	0.0506329	0.131579	0	0	0	0.09	0.2	0
PRDM1	0.142857	0.197674	0.148352	0	0.125	0.142857	0.142857	0	0.2	0.0535714	0	0.083871	0.101266	0.0263158	0.0689655	0	0.0761905	0.04	0	0
PRDM16	0.0714286	0.0930233	0.0549451	0	0	0.142857	0.285714	0.285714	0.2	0.214286	0.15625	0.141935	0.0126582	0.184211	0.103448	0	0.12381	0.1	0	0
PRDM2	0.0714286	0.0930233	0.032967	0	0	0.142857	0.285714	0.142857	0.2	0.196429	0.15625	0.141935	0.0506329	0.184211	0.206897	0	0.12381	0.08	0	0
PREX2	0	0.116279	0.142857	0.0833333	0.0625	0.0714286	0	0	0	0.214286	0.0625	0.122581	0.164557	0	0.206897	0.16129	0.104762	0.12	0.1	0
PRF1	0.0714286	0.139535	0.0879121	0	0	0	0.142857	0	0	0.0178571	0.0729167	0.109677	0.101266	0	0.103448	0.193548	0.152381	0.07	0.2	0.333333
PRKACA	0	0.116279	0.032967	0	0	0	0	0.142857	0	0.142857	0.03125	0.122581	0	0.0263158	0.137931	0.354839	0.142857	0.12	0	0
PRKAR1A	0.214286	0.0930233	0.10989	0	0	0	0	0.142857	0	0.0357143	0.09375	0.0903226	0.0886076	0.0263158	0.103448	0.129032	0.12381	0.1	0	0
PRKCB	0	0.127907	0.10989	0	0	0.285714	0	0.142857	0	0.178571	0.0833333	0.0580645	0.101266	0	0.206897	0	0.0904762	0	0	0
PRPF40B	0.0714286	0.116279	0.153846	0	0	0	0	0	0	0.214286	0.114583	0.0580645	0.139241	0	0.0689655	0.225806	0.0761905	0.08	0	0
PRRX1	0.214286	0	0.032967	0	0	0	0.142857	0.285714	0	0.107143	0.114583	0.129032	0.0886076	0.131579	0	0	0	0.13	0.2	0
PSIP1	0.142857	0.209302	0.153846	0.166667	0.0625	0	0	0	0	0.267857	0.260417	0.148387	0.164557	0.0263158	0	0.193548	0.228571	0.08	0	0
PTCH1	0.214286	0.186047	0.142857	0.166667	0.0625	0	0.285714	0	0	0.214286	0.239583	0.122581	0.126582	0	0.275862	0.0645161	0.12381	0.07	0	0
PTEN	0	0.0930233	0.0659341	0	0	0	0	0	0	0.0178571	0.0729167	0.109677	0.177215	0.0526316	0.103448	0	0.133333	0.07	0.2	0.333333
PTK6	0.142857	0.162791	0	0	0	0.142857	0.142857	0.142857	0.2	0.0892857	0.0208333	0.0967742	0.21519	0	0.0344828	0	0.047619	0.12	0	0
PTPN11	0	0.162791	0.142857	0	0	0.142857	0	0	0.2	0.178571	0.125	0.0451613	0.139241	0.131579	0	0.225806	0.0761905	0.12	0	0
PTPN13	0.0714286	0.162791	0.0769231	0	0.125	0	0	0	0.2	0.0892857	0.1875	0.167742	0.164557	0	0.310345	0.0967742	0.133333	0.11	0	0
PTPN6	0.0714286	0.0697674	0.10989	0	0	0	0	0	0	0.160714	0.1875	0.103226	0.139241	0.0789474	0.0689655	0	0.219048	0.11	0.4	0
PTPRB	0.142857	0.116279	0.186813	0	0	0	0	0	0	0.160714	0.104167	0.083871	0.126582	0.131579	0	0.225806	0.0666667	0.08	0	0
PTPRC	0.142857	0.0697674	0.032967	0	0.0625	0	0.142857	0.142857	0	0.125	0.114583	0.129032	0.0759494	0.131579	0	0	0	0.13	0.2	0
PTPRD	0.214286	0.139535	0.153846	0.166667	0	0	0	0	0	0.267857	0.291667	0.148387	0.113924	0.0263158	0	0.193548	0.180952	0.08	0	0
PTPRK	0.142857	0.116279	0.148352	0	0.1875	0	0.142857	0	0.2	0.125	0.015625	0.083871	0.101266	0	0.0689655	0	0.0761905	0.04	0	0
PTPRT	0.178571	0.116279	0.0549451	0	0	0	0	0.285714	0.2	0.133929	0.0833333	0.0516129	0.21519	0	0.0344828	0	0.0190476	0.06	0	0
PWWP2A	0.142857	0.0930233	0.10989	0.166667	0.1875	0	0	0	0	0.0178571	0.15625	0.187097	0.21519	0.131579	0.0689655	0	0.0857143	0.07	0	0
QKI	0.214286	0.0930233	0.230769	0	0.0625	0	0	0	0.2	0.0892857	0	0.083871	0.101266	0.131579	0.0689655	0	0.0571429	0.07	0	0
RABEP1	0.214286	0.0930233	0.0769231	0	0.3125	0.142857	0.142857	0	0.2	0.107143	0.0208333	0.0774194	0.164557	0.0789474	0	0	0.0761905	0.08	0	0
RAC1	0	0.0930233	0.0989011	0.333333	0	0	0	0	0.4	0.0892857	0.0520833	0.141935	0.0506329	0.131579	0.103448	0.193548	0.0857143	0.07	0	0
RAD17	0.0714286	0.0232558	0	0.166667	0.0625	0	0	0	0	0.0178571	0.145833	0.154839	0.189873	0.105263	0	0	0.104762	0.12	0	0
RAD21	0	0.0465116	0.10989	0.166667	0.125	0	0	0.142857	0.2	0.214286	0.0729167	0.109677	0	0.0789474	0.206897	0	0.0952381	0.09	0	0
RAD51B	0.107143	0.139535	0.120879	0	0	0	0.214286	0	0.2	0.0892857	0.15625	0.1	0.151899	0	0.241379	0	0.152381	0.06	0	0
RAF1	0.0714286	0.302326	0.175824	0	0	0	0	0	0	0.0535714	0.0833333	0.103226	0.0506329	0.157895	0	0.0322581	0.12381	0.05	0	0
RALGDS	0.142857	0.232558	0.153846	0.333333	0.0625	0.142857	0	0	0.2	0.214286	0.260417	0.122581	0.164557	0	0.275862	0	0.209524	0.07	0	0
RANBP2	0.142857	0.116279	0.0659341	0	0.125	0	0	0	0	0.0892857	0.28125	0.135484	0.164557	0.0789474	0.137931	0	0.0761905	0	0	0
RAP1GDS1	0.214286	0.232558	0.0879121	0	0.125	0	0	0	0	0.107143	0.125	0.187097	0.164557	0.131579	0.310345	0	0.0857143	0.11	0	0
RARA	0.142857	0.116279	0.0769231	0	0	0.142857	0.285714	0	0.2	0.0714286	0.0729167	0.109677	0.126582	0	0.172414	0.129032	0.104762	0.08	0	0
RB1	0.0714286	0.0930233	0.0769231	0	0	0.285714	0.142857	0.142857	0	0.0535714	0.0729167	0.16129	0.189873	0.157895	0.206897	0	0.0952381	0.05	0	0
RBM10	0	0	0	0	0	0	0	0	0	0	0	0	0	0	0	0	0	0	0	0
RBM15	0.0714286	0.0930233	0.043956	0	0	0.285714	0.285714	0.142857	0	0.285714	0.0416667	0.0451613	0	0.131579	0.0689655	0	0.047619	0.08	0	0
RECQL4	0.214286	0.0465116	0.0879121	0	0.0625	0	0.142857	0	0.2	0.178571	0.0208333	0.0645161	0.0886076	0	0	0.16129	0.0380952	0.15	0	0
REL	0.0714286	0.0697674	0.0879121	0	0.0625	0	0	0	0	0.142857	0.291667	0.122581	0.164557	0.184211	0.0689655	0	0.171429	0.02	0.2	0
RET	0.0714286	0.116279	0.0989011	0	0	0.285714	0.142857	0.142857	0	0.0892857	0.0520833	0.141935	0.101266	0	0	0.193548	0.0761905	0.12	0	0.333333
RFWD3	0.0714286	0.162791	0.10989	0	0.0625	0.142857	0	0.142857	0	0.142857	0.125	0.0451613	0.126582	0.0263158	0.0689655	0.0645161	0.0571429	0.1	0	0
RGPD3	0.142857	0.139535	0.0659341	0	0.0625	0	0	0	0	0.0892857	0.28125	0.135484	0.139241	0.0789474	0.137931	0	0.0761905	0	0	0
RGS7	0	0.0465116	0.0494505	0	0.125	0	0.285714	0.142857	0	0.125	0.114583	0.122581	0.056962	0	0	0	0	0.15	0.2	0
RHOA	0	0.255814	0.131868	0	0	0	0	0	0	0.0178571	0.114583	0.116129	0.0506329	0.157895	0.103448	0	0.0190476	0.05	0	0
RHOH	0.142857	0.116279	0.0989011	0	0.125	0	0.142857	0	0	0.0178571	0.166667	0.083871	0.139241	0	0.310345	0	0.104762	0.11	0	0
RMI2	0.0714286	0.162791	0.10989	0	0	0.285714	0	0.142857	0	0.160714	0.125	0.0580645	0.0632911	0	0.0344828	0	0.0666667	0	0	0
RNF213	0.214286	0.0465116	0.120879	0	0.0625	0.285714	0	0	0	0.0178571	0.09375	0.0516129	0.113924	0.157895	0.103448	0.129032	0.133333	0.13	0	0
RNF43	0.142857	0.0930233	0.120879	0	0	0	0	0	0	0	0.166667	0.083871	0.0886076	0.157895	0.103448	0.129032	0.12381	0.09	0	0
ROBO2	0.0714286	0.186047	0.131868	0	0	0	0	0.142857	0	0.0535714	0.0833333	0.122581	0.0253165	0	0.103448	0.0645161	0.0571429	0.06	0.2	0
ROS1	0.0714286	0.162791	0.153846	0	0.1875	0	0.142857	0	0.4	0.0892857	0	0.083871	0.101266	0	0.0689655	0	0.0761905	0.04	0	0
RPL10	0	0	0	0	0	0	0	0	0	0	0	0	0	0	0	0	0	0	0	0
RPL22	0.142857	0.116279	0.0659341	0	0	0.142857	0.142857	0.142857	0.2	0.214286	0.15625	0.141935	0.0126582	0.184211	0.103448	0	0.152381	0.08	0	0
RPL5	0.0714286	0.0697674	0.043956	0	0	0.142857	0.142857	0.285714	0	0.232143	0.114583	0.0709677	0.0506329	0.236842	0.0689655	0	0.047619	0.08	0	0
RPN1	0	0.0930233	0.142857	0.166667	0.0625	0	0.285714	0	0	0.0714286	0.145833	0.0774194	0.126582	0	0.0689655	0	0.171429	0	0	0
RSPO2	0	0.0465116	0.120879	0.166667	0.125	0	0	0.142857	0.3	0.214286	0.09375	0.109677	0	0	0.189655	0	0.0952381	0.09	0.1	0
RSPO3	0.142857	0.116279	0.142857	0	0.1875	0	0.142857	0	0.2	0.125	0	0.083871	0.101266	0	0.0689655	0	0.0761905	0.04	0	0
RUNX1	0.142857	0.209302	0.142857	0	0.0625	0.285714	0.142857	0.142857	0	0.0714286	0.0729167	0.2	0.139241	0	0.103448	0	0.047619	0.11	0	0
RUNX1T1	0.0714286	0.116279	0.131868	0.166667	0.0625	0	0	0	0.1	0.214286	0.0625	0.0774194	0.164557	0	0.172414	0.16129	0.114286	0.09	0	0
S100A7	0.0714286	0.0232558	0.043956	0	0.0625	0	0.142857	0.285714	0	0.0714286	0.145833	0.135484	0.0506329	0	0	0	0.0761905	0.2	0	0
SALL4	0	0.0930233	0.0659341	0	0	0	0	0.285714	0.2	0.142857	0.0833333	0.0709677	0.21519	0	0.0344828	0	0.0190476	0.07	0	0
SBDS	0.0714286	0.139535	0.0769231	0.5	0.0625	0	0	0	0.4	0.0892857	0.104167	0.167742	0.0253165	0	0.275862	0	0.114286	0.04	0	0
SDC4	0.142857	0.139535	0.0549451	0	0	0	0	0.285714	0.2	0.142857	0.0833333	0.0516129	0.21519	0	0.0344828	0	0.0190476	0.08	0	0
SDHA	0.214286	0.139535	0.10989	0	0	0	0	0	0	0	0.135417	0.122581	0.177215	0.157895	0.103448	0.387097	0.190476	0.06	0	0
SDHAF2	0.0714286	0.0930233	0.131868	0.166667	0	0	0	0	0	0.0357143	0.0729167	0.109677	0.139241	0	0.310345	0	0.0857143	0.05	0	0
SDHB	0.0714286	0.0465116	0.032967	0	0	0.142857	0.285714	0.142857	0.2	0.232143	0.15625	0.148387	0.0379747	0.184211	0.137931	0	0.142857	0.08	0	0
SDHC	0	0.0232558	0.043956	0	0.125	0	0.142857	0.285714	0	0.0178571	0.114583	0.129032	0.0506329	0.131579	0	0	0	0.17	0.2	0
SDHD	0.214286	0.139535	0.142857	0.166667	0.1875	0.142857	0	0	0	0.0357143	0.0625	0.141935	0.139241	0.0263158	0.310345	0	0.0380952	0.02	0	0
SET	0.285714	0.186047	0.153846	0	0.0625	0	0	0	0	0.214286	0.28125	0.122581	0.151899	0.0263158	0.275862	0	0.142857	0.07	0	0
SETBP1	0.25	0.139535	0.0274725	0	0	0.0714286	0.142857	0	0	0.0178571	0.0729167	0.135484	0.139241	0	0.0689655	0	0.133333	0.04	0.2	0
SETD1B	0	0.116279	0.131868	0	0.0625	0.142857	0	0	0	0.178571	0.135417	0.0451613	0.101266	0.184211	0.103448	0.225806	0.0761905	0.1	0	0
SETD2	0	0.27907	0.142857	0	0	0	0	0	0	0.0178571	0.0833333	0.122581	0.0506329	0.157895	0.103448	0.0322581	0.0190476	0.04	0	0
SETDB1	0.0714286	0.0232558	0.043956	0	0	0	0.142857	0.285714	0.2	0.107143	0.114583	0.129032	0.0506329	0	0	0.0645161	0	0.2	0	0
SF3B1	0.214286	0.116279	0.0879121	0	0	0	0	0	0	0.125	0.15625	0.122581	0.139241	0.0263158	0.137931	0.129032	0.0380952	0	0	0
SFPQ	0.0714286	0.0930233	0.032967	0	0	0	0.428571	0.142857	0	0.214286	0.09375	0.129032	0.0126582	0.236842	0.137931	0	0.2	0.08	0	0
SFRP4	0.357143	0.186047	0.0879121	0.333333	0	0	0.285714	0	0	0.0892857	0.0833333	0.0935484	0.0949367	0	0.103448	0	0.0952381	0.06	0	0
SGK1	0.142857	0.0930233	0.142857	0	0.1875	0	0.142857	0	0.4	0.0892857	0	0.083871	0.101266	0	0.0689655	0	0.0761905	0.04	0	0
SH2B3	0.0714286	0.162791	0.142857	0	0	0	0	0	0	0.178571	0.125	0.0516129	0.139241	0.131579	0	0.225806	0.114286	0.08	0	0
SH3GL1	0.142857	0.139535	0.021978	0	0.125	0	0	0.142857	0.2	0.142857	0.03125	0.103226	0.0886076	0.0263158	0.103448	0.322581	0.047619	0.1	0	0
SHTN1	0.142857	0.116279	0.0769231	0	0.0625	0	0	0.0714286	0	0.0178571	0.135417	0.103226	0.139241	0	0.103448	0	0.0571429	0.1	0	0.333333
SIRPA	0.0714286	0.209302	0.10989	0	0	0.142857	0	0.571429	0.2	0.0892857	0.104167	0.0645161	0.0506329	0.0263158	0.103448	0	0.0666667	0.06	0	0
SIX1	0	0.116279	0.120879	0	0	0.142857	0.142857	0	0.2	0.0892857	0.135417	0.0967742	0.177215	0.0789474	0.241379	0	0.0761905	0.06	0	0
SIX2	0	0.0232558	0.0659341	0	0	0	0	0.142857	0	0.142857	0.260417	0.109677	0.164557	0.131579	0.137931	0	0.133333	0.02	0	0
SKI	0.142857	0.0930233	0.0769231	0	0	0.142857	0.285714	0.285714	0.4	0.196429	0.15625	0.141935	0.0126582	0.184211	0.103448	0	0.12381	0.1	0	0
SLC34A2	0.142857	0.116279	0.10989	0	0.125	0	0.142857	0	0	0.0714286	0.166667	0.0967742	0.177215	0	0.241379	0	0.228571	0.12	0.4	0
SLC45A3	0.0714286	0.0697674	0.032967	0	0.0625	0	0.142857	0.142857	0	0.125	0.114583	0.129032	0.0632911	0.131579	0	0	0	0.14	0.2	0
SMAD2	0.285714	0.186047	0.043956	0	0	0	0.142857	0	0	0.0178571	0.0729167	0.16129	0.139241	0	0.0689655	0	0.133333	0.03	0	0
SMAD3	0.285714	0.209302	0.0989011	0	0.0625	0	0	0.142857	0.2	0.125	0.208333	0.0709677	0.151899	0.157895	0.137931	0.225806	0.0571429	0.11	0	0
SMAD4	0.214286	0.209302	0.021978	0	0	0	0.142857	0	0	0.0178571	0.0729167	0.116129	0.177215	0.105263	0.0689655	0	0.133333	0.05	0	0
SMARCA4	0.107143	0.127907	0.032967	0	0	0	0	0.142857	0	0.125	0.0989583	0.122581	0	0.0263158	0	0.354839	0.152381	0.115	0	0
SMARCB1	0.0714286	0.0930233	0.0659341	0	0	0	0.285714	0	0	0.0892857	0.0520833	0.0903226	0.139241	0	0.137931	0.193548	0.104762	0.09	0	0
SMARCD1	0.0714286	0.139535	0.164835	0	0	0	0	0	0	0.214286	0.114583	0.0903226	0.126582	0	0.0689655	0.225806	0.0761905	0.08	0	0
SMARCE1	0.142857	0.116279	0.0769231	0	0	0.142857	0.285714	0	0.2	0.0714286	0.0729167	0.109677	0.126582	0	0.172414	0.129032	0.104762	0.08	0	0
SMC1A	0	0	0	0	0	0	0	0	0	0	0	0	0	0	0	0	0	0	0	0
SMO	0.214286	0.186047	0.0549451	0.5	0.0625	0	0.285714	0	0.2	0.142857	0.0833333	0.16129	0.0506329	0	0.241379	0	0.12381	0.04	0	0
SND1	0.321429	0.174419	0.0604396	0.5	0.0625	0	0.285714	0	0.2	0.142857	0.0729167	0.16129	0.0506329	0.0657895	0.241379	0	0.12381	0.04	0	0
SNX29	0.0714286	0.151163	0.10989	0	0.03125	0.285714	0	0.142857	0	0.160714	0.125	0.0580645	0.0632911	0	0.0344828	0	0.0666667	0	0	0
SOCS1	0.0714286	0.162791	0.10989	0	0	0.285714	0	0.142857	0	0.160714	0.125	0.0580645	0.0632911	0	0.0344828	0	0.0666667	0	0	0
SOX2	0.142857	0.0465116	0.142857	0.166667	0.125	0	0	0	0	0.160714	0.177083	0.103226	0	0	0.0689655	0	0.161905	0.06	0	0
SOX21	0.142857	0.186047	0.0989011	0	0	0.142857	0	0	0.2	0.0535714	0.0416667	0.16129	0.227848	0.184211	0.206897	0	0.142857	0.11	0	0
SPECC1	0.0714286	0.0930233	0.043956	0	0.1875	0.285714	0.142857	0	0.2	0.0892857	0.104167	0.0774194	0.101266	0.0789474	0	0.0967742	0.0761905	0.08	0	0
SPEN	0.0714286	0.0697674	0.021978	0	0	0.142857	0.428571	0.142857	0.2	0.196429	0.15625	0.141935	0.0506329	0.184211	0.103448	0	0.12381	0.08	0	0
SPOP	0.0714286	0.0930233	0.10989	0.166667	0	0	0	0	0	0.0357143	0.166667	0.0903226	0.101266	0.0789474	0.172414	0.129032	0.12381	0.12	0	0
SRC	0.214286	0.0930233	0.0549451	0	0	0.142857	0	0.285714	0.2	0.125	0.0833333	0.0516129	0.189873	0	0.0344828	0	0.0666667	0.06	0	0
SRGAP3	0.0357143	0.267442	0.164835	0.0833333	0	0	0	0	0	0.0892857	0.0833333	0.103226	0	0.157895	0	0	0.0666667	0.085	0.1	0
SRSF2	0.142857	0.0697674	0.10989	0	0	0	0	0	0	0.0357143	0.09375	0.0516129	0.101266	0.105263	0.103448	0.129032	0.180952	0.1	0	0
SRSF3	0	0.116279	0.142857	0	0	0.142857	0.142857	0.142857	0.2	0	0.0625	0.122581	0.303797	0	0.0344828	0	0.0190476	0.04	0	0.166667
SS18	0.142857	0.162791	0.043956	0	0	0	0.142857	0.142857	0	0.0178571	0.09375	0.193548	0.227848	0.0263158	0.0689655	0	0.2	0.05	0	0
SS18L1	0.142857	0.139535	0.0769231	0	0	0.142857	0.142857	0.142857	0.2	0.0892857	0.0208333	0.0967742	0.21519	0	0.0344828	0	0.047619	0.12	0	0
SSX1	0	0	0	0	0	0	0	0	0	0	0	0	0	0	0	0	0	0	0	0
SSX2	0	0	0	0	0	0	0	0	0	0	0	0	0	0	0	0	0	0	0	0
SSX4	0	0	0	0	0	0	0	0	0	0	0	0	0	0	0	0	0	0	0	0
STAG1	0	0.116279	0.153846	0.166667	0.0625	0	0.285714	0	0	0.0714286	0.145833	0.0967742	0.0886076	0.0789474	0.0689655	0	0.0761905	0.02	0	0
STAG2	0	0	0	0	0	0	0	0	0	0	0	0	0	0	0	0	0	0	0	0
STAT3	0.0714286	0.139535	0.0879121	0	0.125	0	0.285714	0	0	0.0357143	0.0625	0.083871	0.126582	0	0.172414	0.129032	0.12381	0.08	0	0
STAT5B	0.0714286	0.139535	0.0879121	0	0.125	0	0.285714	0	0	0.0357143	0.0625	0.083871	0.126582	0	0.172414	0.129032	0.12381	0.08	0	0
STAT6	0.142857	0.139535	0.153846	0	0	0	0	0	0	0.142857	0.104167	0.0451613	0.126582	0.131579	0	0.225806	0.0761905	0.08	0	0
STIL	0.0714286	0.0465116	0.032967	0	0	0	0.142857	0.142857	0	0.267857	0.09375	0.122581	0	0.236842	0.137931	0	0.2	0.08	0.4	0
STK11	0.0714286	0.116279	0.021978	0	0.0625	0	0	0.142857	0	0.142857	0.145833	0.0774194	0.0759494	0.0263158	0.103448	0.354839	0	0.09	0	0
STRN	0.214286	0.0465116	0.0769231	0	0	0	0	0	0	0.160714	0.239583	0.083871	0.164557	0.131579	0.137931	0	0.133333	0.02	0.2	0
SUFU	0	0.0930233	0.0549451	0	0	0	0	0	0	0.0178571	0.0729167	0.0903226	0.189873	0	0.103448	0	0.0571429	0.07	0	0.333333
SUZ12	0.0357143	0.104651	0.0989011	0	0	0.142857	0.214286	0	0	0.0892857	0.03125	0.0709677	0.151899	0.0789474	0.137931	0.129032	0.104762	0.085	0.1	0
SYK	0.214286	0.232558	0.142857	0	0.0625	0	0.428571	0.142857	0	0.214286	0.239583	0.122581	0.164557	0	0.275862	0.0645161	0.12381	0.08	0	0
TAF15	0	0.116279	0.0879121	0	0	0.142857	0.142857	0	0	0.0714286	0.03125	0.135484	0.126582	0.131579	0.172414	0.129032	0.104762	0.08	0	0
TAL1	0.0714286	0.0465116	0.032967	0	0	0	0.142857	0.142857	0	0.267857	0.09375	0.122581	0	0.236842	0.137931	0	0.2	0.08	0.4	0
TAL2	0.214286	0.186047	0.131868	0	0.0625	0	0	0	0	0.214286	0.239583	0.122581	0.126582	0	0.275862	0.0645161	0.12381	0.07	0.2	0
TBL1XR1	0.142857	0.0465116	0.142857	0.166667	0.0625	0	0	0	0	0.107143	0.177083	0.109677	0.0126582	0	0.0689655	0	0.161905	0.02	0.2	0
TBX3	0	0.162791	0.142857	0	0	0	0.142857	0	0	0.178571	0.09375	0.0709677	0.139241	0.184211	0.103448	0.225806	0.0761905	0.12	0	0
TCEA1	0.0714286	0.116279	0.131868	0.166667	0.125	0.0714286	0.142857	0	0	0.142857	0.0625	0.116129	0.189873	0.0526316	0.103448	0.16129	0.0761905	0.12	0	0
TCF12	0.25	0.162791	0.0989011	0	0.125	0.0714286	0	0.0714286	0	0.107143	0.239583	0.112903	0.139241	0.302632	0.137931	0.225806	0.0857143	0.11	0	0
TCF3	0.0714286	0.116279	0.021978	0	0.0625	0	0	0.142857	0	0.142857	0.145833	0.0774194	0.0759494	0.0263158	0.103448	0.354839	0	0.09	0	0
TCF7L2	0.0714286	0.116279	0.0659341	0	0.03125	0	0	0	0	0.0178571	0.0729167	0.0967742	0.139241	0	0.103448	0	0.0571429	0.09	0.2	0.333333
TCL1A	0.214286	0.139535	0.120879	0	0	0	0.142857	0	0	0.0357143	0.229167	0.0774194	0.189873	0.0789474	0.241379	0	0.0380952	0.05	0	0
TEC	0.142857	0.139535	0.0989011	0	0.125	0	0	0	0	0.0178571	0.177083	0.135484	0.177215	0	0.310345	0	0.152381	0.19	0	0
TENT5C	0.0714286	0.0930233	0.0549451	0	0.125	0.142857	0.142857	0.142857	0	0.285714	0.0416667	0.0709677	0	0.184211	0.0689655	0	0.0380952	0.08	0	0
TERT	0.285714	0.0930233	0.10989	0	0	0	0	0	0	0	0.135417	0.122581	0.139241	0.157895	0.103448	0.387097	0.114286	0.07	0	0
TET1	0	0.186047	0.0879121	0	0	0	0.142857	0	0	0.0178571	0.0729167	0.109677	0.101266	0.0263158	0.103448	0.193548	0.152381	0.07	0.2	0.333333
TET2	0.142857	0.27907	0.0879121	0	0.125	0	0	0	0	0.107143	0.1875	0.167742	0.21519	0	0.310345	0	0.0857143	0.11	0	0
TFE3	0	0	0	0	0	0	0	0	0	0	0	0	0	0	0	0	0	0	0	0
TFEB	0.0714286	0.139535	0.131868	0	0	0.142857	0.142857	0.142857	0.4	0	0.104167	0.122581	0.21519	0	0	0	0.047619	0.04	0	0.166667
TFG	0.0714286	0.186047	0.131868	0.166667	0	0	0.142857	0	0	0.107143	0.125	0.109677	0.0759494	0.0789474	0.0689655	0	0.0857143	0	0.2	0
TFPT	0.285714	0.186047	0.0879121	0.333333	0	0	0	0.142857	0	0.107143	0.0833333	0.0967742	0.151899	0.157895	0	0	0.0952381	0.11	0	0
TFRC	0.142857	0.0930233	0.175824	0.166667	0.0625	0	0	0	0	0.160714	0.145833	0.103226	0	0.184211	0.103448	0	0.161905	0.06	0	0
TGFBR2	0.142857	0.255814	0.153846	0	0.125	0	0	0	0	0.0714286	0.0833333	0.103226	0.0506329	0.157895	0	0.0322581	0.0380952	0.05	0	0
THRAP3	0.0714286	0.0697674	0.032967	0	0	0	0.285714	0.142857	0	0.214286	0.09375	0.129032	0.0126582	0.236842	0.137931	0	0.2	0.08	0	0
TLX1	0	0.0697674	0.0659341	0	0	0	0	0	0	0.0178571	0.0729167	0.0903226	0.189873	0	0.103448	0	0.0571429	0.07	0	0.333333
TLX3	0.142857	0.0930233	0.10989	0.166667	0.1875	0	0	0	0.2	0.0178571	0.1875	0.167742	0.21519	0	0.0689655	0	0.12381	0.07	0	0
TMEM127	0.142857	0.0697674	0.0769231	0.166667	0.0625	0	0	0	0	0.142857	0.21875	0.083871	0.177215	0.0789474	0.137931	0	0.0952381	0	0	0
TMPRSS2	0.142857	0.139535	0.142857	0	0.0625	0.285714	0.142857	0	0	0.0714286	0.0729167	0.206452	0.139241	0	0.103448	0	0.00952381	0.09	0	0
TNC	0.214286	0.139535	0.131868	0	0.0625	0	0	0	0	0.214286	0.260417	0.122581	0.151899	0	0.275862	0.0645161	0.266667	0.07	0	0
TNFAIP3	0.142857	0.0930233	0.142857	0	0.1875	0.142857	0.142857	0	0.2	0.0892857	0	0.083871	0.101266	0	0.0689655	0	0.0761905	0.04	0	0
TNFRSF14	0.142857	0.0930233	0.0769231	0	0	0.142857	0.285714	0.285714	0.4	0.196429	0.15625	0.141935	0.0126582	0.184211	0.103448	0	0.12381	0.1	0	0
TNFRSF17	0.0714286	0.162791	0.10989	0	0	0.285714	0	0.142857	0	0.160714	0.125	0.0580645	0.0632911	0	0.0344828	0	0.0666667	0	0	0
TOP1	0.214286	0.0930233	0.0549451	0	0	0	0	0.285714	0.2	0.125	0.0833333	0.0516129	0.21519	0	0.0344828	0	0.0666667	0.06	0	0
TP53	0.142857	0.0930233	0.0659341	0	0.1875	0	0.142857	0	0	0.107143	0.0208333	0.0774194	0.164557	0.0789474	0	0	0.0857143	0.14	0	0
TP63	0	0.139535	0.153846	0	0.0625	0	0	0	0	0.160714	0.177083	0.103226	0	0	0.0689655	0	0.133333	0.06	0	0
TPM3	0.0714286	0.0232558	0.043956	0	0	0	0.142857	0.285714	0	0.0714286	0.114583	0.129032	0.0506329	0	0	0	0.00952381	0.2	0.2	0
TPM4	0	0.0697674	0.032967	0	0	0	0	0.142857	0	0.142857	0.03125	0.103226	0	0.0263158	0	0.193548	0.0761905	0.13	0	0
TPR	0.142857	0.0465116	0.032967	0	0.125	0	0.142857	0.285714	0	0.0714286	0.114583	0.129032	0.126582	0.0526316	0	0	0	0.14	0.2	0
TRAF7	0.285714	0.186047	0.0879121	0	0.125	0.142857	0	0.142857	0	0.142857	0.15625	0.0967742	0.151899	0	0.0344828	0	0.0666667	0.03	0	0
TRIM24	0.285714	0.232558	0.0549451	0.5	0.0625	0	0.285714	0	0.2	0.0892857	0.0729167	0.167742	0.0506329	0.0263158	0.275862	0	0.12381	0.04	0	0
TRIM27	0.0714286	0.0697674	0.142857	0	0	0.142857	0.142857	0.142857	0.2	0.0178571	0.0625	0.129032	0.278481	0	0	0	0.0571429	0.04	0	0.166667
TRIM33	0	0.116279	0.0549451	0	0	0.285714	0.142857	0.142857	0	0.285714	0.0625	0.0451613	0	0.236842	0.0689655	0	0.0380952	0.08	0	0
TRIP11	0.142857	0.116279	0.120879	0	0	0	0.0714286	0.142857	0.2	0.0357143	0.229167	0.0774194	0.183544	0.0789474	0.241379	0	0.0380952	0.05	0	0
TRRAP	0.142857	0.162791	0.0549451	0.5	0	0	0	0	0.2	0.142857	0.125	0.187097	0.113924	0	0.275862	0	0.12381	0.04	0	0
TSC1	0.0714286	0.232558	0.153846	0	0.0625	0.142857	0	0	0	0.214286	0.260417	0.122581	0.202532	0.0526316	0.275862	0	0.209524	0.07	0	0
TSC2	0.285714	0.186047	0.0879121	0	0.125	0.142857	0	0.142857	0	0.142857	0.15625	0.0967742	0.151899	0	0.0344828	0	0.0666667	0.03	0	0
TSHR	0.142857	0.116279	0.10989	0	0	0	0.142857	0	0.2	0.0357143	0.208333	0.0774194	0.189873	0.0789474	0.241379	0	0.0761905	0.05	0	0
U2AF1	0.0714286	0.139535	0.142857	0	0.0625	0.285714	0.285714	0	0	0.0892857	0.0729167	0.206452	0.139241	0.0263158	0.103448	0	0.00952381	0.13	0	0
UBR5	0	0.0697674	0.120879	0.166667	0.125	0	0	0	0.2	0.214286	0.0520833	0.141935	0.0126582	0	0	0	0.0952381	0.09	0	0
USP44	0	0.162791	0.164835	0	0	0	0	0	0	0.142857	0.135417	0.083871	0.126582	0.157895	0	0.225806	0.0285714	0.08	0	0
USP6	0.214286	0.0930233	0.0769231	0	0.3125	0.142857	0.142857	0	0.2	0.107143	0.0208333	0.0774194	0.164557	0.0789474	0	0	0.0761905	0.08	0	0
USP8	0.285714	0.209302	0.0989011	0	0.125	0	0	0	0	0.107143	0.239583	0.109677	0.126582	0.157895	0.137931	0.225806	0.12381	0.13	0.2	0
VAV1	0.142857	0.0930233	0.021978	0	0	0	0	0.142857	0	0.142857	0.03125	0.103226	0	0.0263158	0.103448	0.322581	0.0857143	0.1	0	0
VHL	0.0714286	0.302326	0.164835	0	0	0	0	0	0	0.0892857	0.135417	0.103226	0	0.210526	0	0	0.12381	0.03	0	0
VTI1A	0.0714286	0.116279	0.0659341	0	0	0	0	0	0	0.0178571	0.0729167	0.0967742	0.139241	0	0.103448	0	0.0571429	0.08	0.2	0.333333
WAS	0	0	0	0	0	0	0	0	0	0	0	0	0	0	0	0	0	0	0	0
WDCP	0.142857	0.116279	0.0879121	0	0	0	0	0	0	0.125	0.239583	0.083871	0.164557	0.131579	0.137931	0	0.0952381	0.02	0	0
WIF1	0.0714286	0.116279	0.153846	0	0	0	0	0	0	0.160714	0.104167	0.0580645	0.126582	0.131579	0	0.225806	0.0666667	0.08	0	0
WNK2	0.214286	0.209302	0.142857	0	0.0625	0	0.142857	0	0	0.214286	0.239583	0.122581	0.126582	0	0.275862	0.0645161	0.12381	0.12	0	0
WRN	0.142857	0.139535	0.032967	0.166667	0.0625	0	0.285714	0	0.2	0.125	0.0833333	0.0774194	0.139241	0.0526316	0	0	0.133333	0.11	0	0
WT1	0.0714286	0.186047	0.142857	0	0.1875	0	0.285714	0	0	0.0357143	0.0416667	0.0645161	0.21519	0	0.413793	0	0.12381	0.03	0	0
WWTR1	0	0.0930233	0.131868	0.166667	0.0625	0	0	0	0	0.0714286	0.197917	0.083871	0.0886076	0.0789474	0.0689655	0	0.0571429	0.02	0	0
XPA	0.214286	0.209302	0.131868	0	0.0625	0	0	0	0	0.214286	0.239583	0.122581	0.126582	0	0.275862	0.0645161	0.12381	0.07	0	0
XPC	0.142857	0.302326	0.164835	0	0	0	0	0	0	0.0714286	0.0833333	0.103226	0	0.184211	0	0.0322581	0.12381	0.05	0	0
XPO1	0.0714286	0.0465116	0.0879121	0	0	0	0	0	0	0.142857	0.291667	0.122581	0.164557	0.184211	0.137931	0	0.219048	0.02	0	0
YWHAE	0.214286	0.139535	0.0879121	0	0.1875	0	0.142857	0	0	0.0714286	0.0208333	0.0516129	0.151899	0.0789474	0	0	0.0761905	0.08	0	0
ZBTB16	0.214286	0.116279	0.120879	0	0	0.142857	0	0	0	0.0357143	0.0625	0.141935	0.139241	0.0263158	0.310345	0	0.0380952	0.02	0	0
ZCCHC8	0.0714286	0.116279	0.131868	0	0	0	0	0	0	0.178571	0.135417	0.0516129	0.126582	0.184211	0.103448	0.225806	0.0761905	0.1	0	0
ZEB1	0.142857	0.139535	0.0879121	0.166667	0.1875	0.285714	0	0	0	0.0714286	0.0625	0.174194	0.0886076	0	0	0.193548	0.104762	0.05	0	0.333333
ZFHX3	0.0714286	0.151163	0.115385	0	0.15625	0.142857	0	0.285714	0	0.142857	0.125	0.0258065	0.126582	0.0263158	0.0344828	0.0806452	0.0333333	0.1	0	0
ZMYM2	0.214286	0.197674	0.0934066	0	0	0.214286	0	0.142857	0.3	0.0357143	0.0989583	0.232258	0.208861	0.368421	0.206897	0	0.0857143	0.1	0	0
ZMYM3	0	0	0	0	0	0	0	0	0	0	0	0	0	0	0	0	0	0	0	0
ZNF331	0.142857	0.186047	0.0769231	0.166667	0	0	0	0.142857	0	0.107143	0.0833333	0.122581	0.177215	0.157895	0	0	0.0952381	0.13	0	0
ZNF384	0.0714286	0.0697674	0.10989	0	0	0	0	0	0	0.160714	0.1875	0.103226	0.139241	0.0789474	0.0689655	0	0.219048	0.11	0.4	0
ZNF429	0	0.162791	0.043956	0	0.0625	0	0	0.142857	0	0.178571	0.1875	0.16129	0.0253165	0.0263158	0	0.193548	0.304762	0.19	0	0
ZNF479	0.142857	0.162791	0.0989011	0.5	0	0	0	0	0.4	0.0892857	0.125	0.0451613	0	0	0.103448	0	0.0666667	0.11	0	0
ZNF521	0.142857	0.139535	0.0659341	0	0	0.142857	0.142857	0.142857	0	0	0.0729167	0.193548	0.303797	0.0263158	0.0689655	0	0.2	0.05	0	0
ZNRF3	0.0714286	0.104651	0.0769231	0	0	0	0.357143	0	0	0.0714286	0.0729167	0.0709677	0.246835	0.0789474	0.241379	0.16129	0.0857143	0.025	0	0
ZRSR2	0	0	0	0	0	0	0	0	0	0	0	0	0	0	0	0	0	0	0	0

## Sheet: CGC_25%discordance_cohort_count
Genes	Counts
KIAA1549	7
TRIM24	7
ACSL3	6
BCL2	6
BRAF	6
CEBPA	6
CREB3L2	6
CUX1	6
CYSLTR2	6
FANCG	6
HLA-A	6
KDSR	6
MYH11	6
NBEA	6
NFIB	6
NRG1	6
PAX3	6
PAX5	6
PTPRD	6
RALGDS	6
RB1	6
TRRAP	6
TSC1	6
ZMYM2	6
ZNF429	6
ZNF479	6
ANK1	5
BRD3	5
CACNA1D	5
CALR	5
CBFA2T3	5
CCR4	5
CD274	5
CDKN2A	5
CIITA	5
CYLD	5
DDB2	5
DNAJB1	5
ERCC4	5
FAM131B	5
FANCA	5
FANCD2	5
FAT4	5
FGFR1	5
FOXO1	5
FOXP1	5
FUS	5
GRIN2A	5
IL21R	5
JAK2	5
KAT6A	5
KLK2	5
KMT2C	5
LATS2	5
LCP1	5
LEPROTL1	5
LHFPL6	5
MALT1	5
MET	5
MITF	5
MLLT1	5
MNX1	5
MYO5A	5
NSD3	5
NUP214	5
PALB2	5
PCM1	5
PDCD1LG2	5
PML	5
POLD1	5
POLQ	5
POT1	5
PPP2R1A	5
PPP6C	5
PRKACA	5
PRKCB	5
PSIP1	5
RAD17	5
RMI2	5
SBDS	5
SETBP1	5
SMAD2	5
SNX29	5
SOCS1	5
SS18	5
TET2	5
TNFRSF17	5
VAV1	5
VHL	5
WRN	5
ABI1	4
ABL1	4
ACKR3	4
ACSL6	4
AFF1	4
AFF4	4
APC	4
ARHGAP26	4
ARHGEF10	4
ATR	4
B2M	4
BAP1	4
BCL2L12	4
BCL7A	4
BRCA2	4
BRD4	4
CBFB	4
CBLB	4
CD74	4
CD79A	4
CDH1	4
CEP89	4
CHD4	4
CHIC2	4
CLIP1	4
CNBP	4
CNOT3	4
CNTRL	4
CREB3L1	4
CREBBP	4
CSF1R	4
CTCF	4
CTNNB1	4
CUL3	4
CXCR4	4
DCC	4
EBF1	4
EIF4A2	4
ELN	4
ERBB4	4
ERC1	4
ERCC2	4
ERCC5	4
ERG	4
ETV1	4
ETV5	4
EXT2	4
FBXW7	4
FGFR3	4
FGFR4	4
FIP1L1	4
FLT4	4
FNBP1	4
FOXL2	4
GATA2	4
GMPS	4
GPC5	4
GRM3	4
HIP1	4
IKBKB	4
IL2	4
ITK	4
KDM5A	4
KIF5B	4
KIT	4
KLF6	4
KTN1	4
LEF1	4
LSM14A	4
LYL1	4
MAF	4
MAP2K1	4
MB21D2	4
MLF1	4
MLH1	4
MLLT3	4
MUC16	4
NIN	4
NOTCH2	4
NSD1	4
NSD2	4
NTRK3	4
OLIG2	4
PAX7	4
PBRM1	4
PDGFRA	4
PDGFRB	4
PIK3CA	4
PIK3CB	4
PIK3R1	4
POLG	4
POU5F1	4
PRDM16	4
PRRX1	4
PTPN13	4
PTPN6	4
RAC1	4
RAP1GDS1	4
RECQL4	4
RHOA	4
RPN1	4
SDHA	4
SET	4
SKI	4
SLC34A2	4
SMAD3	4
SMAD4	4
SOX2	4
SOX21	4
STAG1	4
STK11	4
STRN	4
TCF12	4
TCF3	4
TFG	4
TFPT	4
TGFBR2	4
TNFRSF14	4
TP53	4
TPM4	4
TRIP11	4
WWTR1	4
ZCCHC8	4
ZNF331	4
ZNF384	4
ACVR2A	3
AKAP9	3
AKT1	3
AKT2	3
AKT3	3
ALK	3
ARHGAP5	3
ARHGEF10L	3
ARID1A	3
ASPSCR1	3
ASXL1	3
ASXL2	3
ATIC	3
ATM	3
ATP1A1	3
AXIN1	3
BARD1	3
BAX	3
BAZ1A	3
BCL11A	3
BCL11B	3
BCL3	3
BCL6	3
BCL9L	3
BCR	3
BIRC3	3
BIRC6	3
BLM	3
BUB1B	3
C15orf65	3
CAMTA1	3
CANT1	3
CARD11	3
CASP8	3
CBL	3
CBLC	3
CCNB1IP1	3
CCND2	3
CD209	3
CD28	3
CDH11	3
CDK6	3
CDX2	3
CHEK2	3
COL3A1	3
CPEB3	3
CREB1	3
CRTC1	3
CRTC3	3
DDX10	3
DDX6	3
DICER1	3
DNM2	3
DNMT3A	3
ECT2L	3
EED	3
EGFR	3
EIF3E	3
ELF3	3
ELL	3
EML4	3
EPAS1	3
ERCC3	3
ESR1	3
ETNK1	3
ETV6	3
EWSR1	3
EZH2	3
FAM135B	3
FANCC	3
FAS	3
FBXO11	3
FCRL4	3
FES	3
FEV	3
FHIT	3
FKBP9	3
FLI1	3
FLT3	3
FOXR1	3
FSTL3	3
GATA3	3
GNA11	3
GOLGA5	3
GPHN	3
HERPUD1	3
HIF1A	3
HNF1A	3
HOOK3	3
HRAS	3
HSP90AA1	3
ID3	3
IDH1	3
IDH2	3
IGF2BP2	3
IRF4	3
ISX	3
ITGAV	3
JAK3	3
JUN	3
KCNJ5	3
KDR	3
KEAP1	3
KLF4	3
KMT2A	3
KNL1	3
KNSTRN	3
LARP4B	3
LATS1	3
LPP	3
LRP1B	3
MAML2	3
MAP2K2	3
MAP3K1	3
MAP3K13	3
MAPK1	3
MAX	3
MECOM	3
MLLT10	3
MRTFA	3
MSH2	3
MSH6	3
MYCL	3
MYCN	3
MYD88	3
MYH9	3
MYOD1	3
NCKIPSD	3
NCOA1	3
NCOA2	3
NCOA4	3
NF2	3
NOTCH1	3
NR4A3	3
NRAS	3
NT5C2	3
NUP98	3
NUTM2D	3
OMD	3
PABPC1	3
PAFAH1B2	3
PATZ1	3
PAX8	3
PDGFB	3
PER1	3
PICALM	3
PMS2	3
POU2AF1	3
PTCH1	3
PTEN	3
PWWP2A	3
QKI	3
RABEP1	3
RAD21	3
RAD51B	3
RANBP2	3
RBM15	3
REL	3
RFWD3	3
RGPD3	3
RGS7	3
RNF213	3
RPL22	3
RSPO2	3
RUNX1	3
SDHB	3
SDHD	3
SETD1B	3
SETD2	3
SF3B1	3
SFPQ	3
SFRP4	3
SH3GL1	3
SIX1	3
SIX2	3
SMARCA4	3
SMARCB1	3
SMO	3
SND1	3
STIL	3
SYK	3
TAL1	3
TAL2	3
TBL1XR1	3
TCL1A	3
TENT5C	3
TET1	3
TMPRSS2	3
TNC	3
TP63	3
TRIM33	3
TSHR	3
U2AF1	3
UBR5	3
USP6	3
USP8	3
WDCP	3
WNK2	3
XPA	3
XPC	3
XPO1	3
ZBTB16	3
ZEB1	3
ZNF521	3
ZNRF3	3
A1CF	2
ABL2	2
ACVR1	2
AFF3	2
APOBEC3B	2
ARHGEF12	2
ARID1B	2
ARID2	2
BCLAF1	2
BMP5	2
BMPR1A	2
BRIP1	2
CASP3	2
CASP9	2
CCDC6	2
CCNC	2
CCND1	2
CCND3	2
CCNE1	2
CCR7	2
CDC73	2
CDH10	2
CDKN1A	2
CDKN1B	2
CDKN2C	2
CHCHD7	2
CHD2	2
CIC	2
CLP1	2
CLTCL1	2
CNBD1	2
CNTNAP2	2
COX6C	2
CSF3R	2
CSMD3	2
CTNNA2	2
CTNND1	2
CTNND2	2
CYP2C8	2
DAXX	2
DCTN1	2
DGCR8	2
DROSHA	2
EPHA7	2
EPS15	2
FANCE	2
FAT1	2
FAT3	2
FBLN2	2
FCGR2B	2
FGFR2	2
FH	2
FOXO3	2
GNAQ	2
GNAS	2
GOPC	2
HEY1	2
HLF	2
HMGA1	2
HMGA2	2
HNRNPA2B1	2
HOXA11	2
HOXA13	2
HOXA9	2
HOXC11	2
HOXC13	2
HOXD11	2
HOXD13	2
IKZF1	2
IL6ST	2
IL7R	2
JAK1	2
JAZF1	2
KAT6B	2
KRAS	2
LASP1	2
LIFR	2
LMNA	2
LMO1	2
LRIG3	2
LZTR1	2
MACC1	2
MAP2K4	2
MDM4	2
MEN1	2
MLLT6	2
MN1	2
MPL	2
MTOR	2
MUC4	2
MUTYH	2
MYB	2
N4BP2	2
NBN	2
NDRG1	2
NFE2L2	2
NPM1	2
NTHL1	2
NTRK1	2
NUTM2B	2
PBX1	2
PCBP1	2
PDE4DIP	2
PHOX2B	2
PIM1	2
PLAG1	2
PMS1	2
POLE	2
PPARG	2
PPM1D	2
PRCC	2
PRDM2	2
PREX2	2
PRF1	2
PTK6	2
PTPRC	2
PTPRK	2
RAF1	2
RARA	2
RHOH	2
ROBO2	2
ROS1	2
RPL5	2
RSPO3	2
RUNX1T1	2
SDHC	2
SGK1	2
SHTN1	2
SMARCE1	2
SPEN	2
SRGAP3	2
SRSF2	2
SRSF3	2
SS18L1	2
SUZ12	2
TCEA1	2
TCF7L2	2
TEC	2
TERT	2
TFEB	2
TFRC	2
THRAP3	2
TLX3	2
TMEM127	2
TNFAIP3	2
TPR	2
TRAF7	2
TSC2	2
VTI1A	2
WIF1	2
WT1	2
YWHAE	2
ZFHX3	2
AFDN	1
ARNT	1
ATF1	1
AXIN2	1
BCL10	1
BCL9	1
BRCA1	1
BTG1	1
CD79B	1
CDH17	1
CDK12	1
CHST11	1
CLTC	1
COL1A1	1
COL2A1	1
CRNKL1	1
DDR2	1
DDX5	1
DEK	1
EP300	1
EPHA3	1
ERBB2	1
ETV4	1
EXT1	1
EZR	1
FANCF	1
FEN1	1
FGFR1OP	1
FLCN	1
FOXA1	1
FUBP1	1
HSP90AB1	1
KAT7	1
KMT2D	1
LCK	1
LMO2	1
MAFB	1
MDM2	1
MGMT	1
MLLT11	1
MSI2	1
MUC1	1
MYC	1
NCOR1	1
NCOR2	1
NF1	1
NFATC2	1
NFKB2	1
NFKBIE	1
NKX2-1	1
NUMA1	1
NUTM1	1
PLCG1	1
PPFIBP1	1
PRDM1	1
PRKAR1A	1
PRPF40B	1
PTPRB	1
PTPRT	1
RET	1
RNF43	1
S100A7	1
SALL4	1
SDC4	1
SDHAF2	1
SETDB1	1
SIRPA	1
SMARCD1	1
SPECC1	1
SPOP	1
SRC	1
STAT3	1
STAT5B	1
SUFU	1
TAF15	1
TLX1	1
TOP1	1
TPM3	1
TRIM27	1
USP44	1
ALDH2	0
AMER1	0
AR	0
ARAF	0
ATP2B3	0
ATRX	0
BCOR	0
BCORL1	0
BTK	0
CDK4	0
CRLF2	0
DCAF12L2	0
DDIT3	0
DDX3X	0
EIF1AX	0
ELF4	0
ELK4	0
ERBB3	0
FAM47C	0
FLNA	0
FOXO4	0
GATA1	0
GLI1	0
GPC3	0
IRS4	0
KDM5C	0
KDM6A	0
MED12	0
MSN	0
MTCP1	0
NAB2	0
NACA	0
NONO	0
P2RY8	0
PHF6	0
PTPN11	0
RBM10	0
RPL10	0
SH2B3	0
SLC45A3	0
SMC1A	0
SSX1	0
SSX2	0
SSX4	0
STAG2	0
STAT6	0
TBX3	0
TFE3	0
WAS	0
ZMYM3	0
ZRSR2	0
